# Supplementary material for: Identification of Ganoderma Disease Resistance Loci Using Natural Field Infection of an Oil Palm Multiparental Population
Source: G3 (Bethesda). 2017 Jun 5;7(6):1683–92. doi: 10.1534/g3.117.041764 (PMC5473749; doi:10.1534/g3.117.041764)
Supplement: Supplementary file 1 [file 1683File001.xlsx]

## Sheet: Table S6
Table S6. Results of genome scan for Ganoderma infection related traits in the oil palm multi-parent population Eg9PP.
MatrixID	LG	cM	Marker	LRT_T1S	LRT_TD	LRT_T1S_noSPA	LRT_TD_noSPA
1	1	0	mEgCIR1713	4.95283	-0.000236119	7.02435	-0.00159934
2	1	3	1@3	4.88626	-0.00152385	6.92726	-0.00149895
3	1	4.169	mEgCIR3803	6.37945	0.00384268	7.90636	-0.000376728
4	1	6	1@6	6.60453	0.000117731	7.89562	-0.000690936
5	1	9	1@9	6.82679	-0.000554862	7.68296	-0.00131232
6	1	12	1@12	6.33576	-0.00126725	6.91043	-0.0020486
7	1	15	1@15	5.11121	-0.00204006	5.61157	-0.00290819
8	1	17.891	mEgCIR2527	3.9299	-0.00286252	4.33342	-0.00386889
9	1	18	1@18	3.89704	-0.00287259	4.30512	-0.00386448
10	1	21	1@21	3.03115	-0.00303468	3.55443	-0.0036485
11	1	24	1@24	2.16167	-0.00318856	2.77699	-0.00346499
12	1	27	1@27	1.3434	-0.00334568	2.0058	-0.00332142
13	1	30	1@30	0.653267	-0.00351062	1.29032	-0.00321377
14	1	33	1@33	0.181143	-0.00369375	0.694449	-0.00314066
15	1	36	1@36	0.00029529	-0.00390942	0.267576	-0.0031135
16	1	39	1@39	-0.00146621	-0.00416067	0.0399634	-0.00312273
17	1	42	1@42	-0.00280624	-0.00447312	-0.00244537	-0.00318706
18	1	43.432	mEgCIR3788	-0.00339858	-0.00464372	-0.00540621	-0.00323355
19	1	45	1@45	-0.00414585	-0.00467372	-0.00219615	-0.00322325
20	1	48	1@48	-0.00536917	-0.0048863	-0.00396556	-0.00334656
21	1	50.973	mEgCIR3819	-0.00130439	-0.00530226	-0.00543289	-0.00363847
22	1	51	1@51	-0.0013047	-0.00531645	-0.00543668	-0.0036599
23	1	54	1@54	-0.00627306	-0.00134981	-0.00583989	-0.00587628
24	1	57	1@57	-0.00614129	-0.00153716	-0.00612001	-0.00155776
25	1	60	1@60	-0.00599128	-0.00170098	-0.00129553	-0.00184539
26	1	62.131	mEgCIR0399	-0.00589043	-0.00182229	-0.00131449	-0.00203155
27	1	63	1@63	-0.00576196	-0.00180099	-0.00129628	-0.00200408
28	1	65.224	mEgCIR3297	-0.00547049	-0.00178462	-0.00610612	-0.00196901
29	1	66	1@66	-0.00549465	-0.00177613	-0.00605335	-0.00191271
30	1	69	1@69	-0.00543141	-0.00171292	-0.00573614	-0.00168019
31	1	70.492	mEgCIR3316	-0.00531163	-0.00166744	-0.00551098	-0.00155873
32	1	72	1@72	-0.00520981	-0.00156815	-0.00517319	-0.00138644
33	1	75	1@75	-0.00473213	-0.00130049	-0.00428593	-0.0048708
34	1	78	1@78	-0.00390222	-0.00454725	-0.00311612	-0.00267183
35	1	81	1@81	-0.00272539	-0.00224093	-0.00165545	-8.9e-05
36	1	84	1@84	-0.00589277	0.00910283	0.000583675	0.172421
37	1	85.548	mEgCIR0380	-0.00148697	0.0982114	0.173677	0.357043
38	1	87	1@87	0.0892059	0.264321	0.589117	0.628427
39	1	88.641	mEgCIR3428	0.458416	0.509169	1.21341	0.972801
40	1	90	1@90	0.553689	0.321143	1.27429	0.696671
41	1	93	1@93	0.657677	0.039039	1.25831	0.211922
42	1	96	1@96	0.635098	-0.00134848	1.09225	0.00544374
43	1	99	1@99	0.527413	-0.0037371	0.851872	-0.00182916
44	1	102	1@102	0.392217	-0.00593813	0.613011	-0.00380692
45	1	102.363	mEgCIR0268	0.375364	-0.00619846	0.585238	-0.00402941
46	1	103.373	mEgCIR3813	0.241524	-0.00136817	0.362383	-0.00465419
47	1	105	1@105	0.275144	-0.00620273	0.394999	-0.00441076
48	1	108	1@108	0.344629	-0.00553859	0.446606	-0.00408988
49	1	111	1@111	0.412348	-0.00505927	0.475469	-0.00389943
50	1	114	1@114	0.467414	-0.00474283	0.47301	-0.00381985
51	1	117	1@117	0.509923	-0.00454153	0.44446	-0.0038215
52	1	120	1@120	0.548606	-0.00441634	0.403466	-0.00388333
53	1	121.207	mEgCIR0280	0.563979	-0.00437679	0.384477	-0.00392006
54	1	123	1@123	0.139969	-0.00141455	0.117905	-0.00136442
55	1	123.248	mEgCIR3809	0.0978016	-0.00150859	0.0894407	-0.00146503
56	1	125.289	mEgCIR0874	0.100028	-0.00545547	0.0890466	-0.00542864
57	1	126	1@126	0.15587	-0.00459308	0.137365	-0.00446254
58	1	128.383	mEgCIR3782	0.440287	-0.00155124	0.365065	-0.00111682
59	1	129	1@129	0.536837	-0.000902019	0.447859	-0.000289553
60	1	131.477	mEgCIR2763	0.959801	0.0337721	0.784493	0.118301
61	1	132	1@132	0.942656	0.0287172	0.848435	0.120572
62	1	135	1@135	0.744482	0.00275767	1.1753	0.113313
63	1	136.745	mEgCIR3847	0.566607	-0.000297751	1.30428	0.0930167
64	1	138	1@138	0.715336	-0.0012938	1.671	0.0494564
65	1	141	1@141	1.1081	-0.00343891	2.61935	0.000270277
66	1	144	1@144	1.48971	-0.00528082	3.51808	-0.000839519
67	1	146.667	mEgCIR3392	1.7591	-0.00137655	4.15681	-0.00156023
68	1	147	1@147	1.77843	-0.00136028	4.20028	-0.00144314
69	1	150	1@150	1.88493	-0.00602061	4.45824	-0.000399146
70	1	153	1@153	1.8297	-0.00565207	4.43296	0.0057706
71	1	156	1@156	1.60738	-0.0055451	4.11148	0.0367068
72	1	157.825	mEgCIR0802	1.40391	-0.00562027	3.79199	0.0617553
73	1	158.835	mEgCIR0332	2.24466	-0.00252364	4.3936	0.170682
74	1	158.845	mCnCIR0067	2.24235	-0.00254296	4.39283	0.169484
75	2	0	mEgCIR3792	-0.00514437	-0.00568403	-0.0058266	-0.00621458
76	2	3	2@3	-0.00503964	-0.00627347	-0.00551743	-0.00136526
77	2	5.268	mEgCIR2149	-0.0048875	-0.00613481	-0.00512858	-0.00599142
78	2	6	2@6	-0.00480437	-0.00599962	-0.00505517	-0.00587173
79	2	9	2@9	-0.00452673	-0.00562238	-0.00484026	-0.00565084
80	2	11.66	mEgCIR0793	-0.0043819	-0.00550147	-0.00477271	-0.0057394
81	2	12	2@12	-0.00447302	-0.00547036	-0.00485214	-0.00575583
82	2	15	2@15	-0.0053	-0.00518314	-0.00565467	-0.00600326
83	2	15.829	mEgCIR3282	-0.00553659	-0.00508618	-0.00590751	-0.00608445
84	2	16.839	mEgCIR0800	-0.00569522	-0.00488126	-0.0059725	-0.00584203
85	2	18	2@18	-0.00549063	-0.00488262	-0.00579901	-0.00585198
86	2	21	2@21	-0.00493715	-0.00487652	-0.00530651	-0.00584647
87	2	24	2@24	-0.00434118	-0.00484502	-0.00474589	-0.00578895
88	2	27	2@27	-0.00369734	-0.00480638	-0.00411474	-0.00570727
89	2	30	2@30	-0.00300888	-0.0047792	-0.00341746	-0.0056203
90	2	33	2@33	-0.00225837	-0.00475858	-0.00263711	-0.00552756
91	2	36	2@36	-0.00144313	-0.00475027	-0.00177071	-0.00542987
92	2	39	2@39	-0.00256431	-0.00476647	-0.00381574	-0.00533904
93	2	42	2@42	0.00228368	-0.0047973	0.00153118	-0.00523965
94	2	45	2@45	0.110487	-0.0048461	0.117129	-0.0051262
95	2	48	2@48	0.262395	-0.00491066	0.307256	-0.0049859
96	2	49.535	mEgCIR0572	0.349466	-0.00495437	0.419527	-0.0049013
97	2	51	2@51	0.314231	-0.00520749	0.380808	-0.00528011
98	2	54	2@54	0.244356	-0.00570845	0.3086	-0.00595886
99	2	57	2@57	0.178987	-0.00620709	0.245129	-0.0013488
100	2	60	2@60	0.119211	-0.00138	0.187511	-0.00146236
101	2	63	2@63	0.0686878	-0.00149098	0.136234	-0.0015736
102	2	66	2@66	0.0323583	-0.00161207	0.0928875	-0.00168702
103	2	69	2@69	0.0111088	-0.00174706	0.0583354	-0.00180795
104	2	72	2@72	0.000709872	-0.00190147	0.0332745	-0.00194008
105	2	75	2@75	0.000252389	-0.0020797	0.016895	-0.00208795
106	2	76.772	mEgCIR0408	0.00011866	-0.00220014	0.00172131	-0.00218442
107	2	78	2@78	-0.00211906	-0.00221667	0.000469773	-0.00218626
108	2	81	2@81	-0.0015012	-0.00229339	-0.00245735	-0.00223221
109	2	84	2@84	-0.00246129	-0.00242443	-0.00522355	-0.00233932
110	2	87	2@87	-0.00336556	-0.00261143	-0.00164207	-0.00250933
111	2	90	2@90	-0.00424626	-0.00286022	-0.00220513	-0.00274962
112	2	90.493	mEgCIR0008	-0.00439224	-0.00290862	-0.00230285	-0.00279735
113	2	93	2@93	-0.00497482	-0.00272898	-0.0030328	-0.00256703
114	2	96	2@96	-0.00566625	-0.00259535	-0.00391643	-0.00238427
115	2	99	2@99	-0.00130154	-0.00253412	-0.00479879	-0.00228621
116	2	102	2@102	-0.0014306	-0.00253096	-0.00565678	-0.00225567
117	2	105	2@105	-0.00154612	-0.00257686	-0.0013283	-0.00228084
118	2	105.549	mEgCIR3649	-0.00156525	-0.0025905	-0.00135723	-0.00229097
119	2	108	2@108	-0.00153693	-0.00261558	-0.00136162	-0.00235819
120	2	111	2@111	-0.00151295	-0.00265473	-0.00137139	-0.00244258
121	2	113.09	mEgCIR2659	-0.00150423	-0.00269313	-0.0013828	-0.00250969
122	2	114	2@114	-0.00147292	-0.00270867	-0.00135432	-0.00255122
123	2	115.131	mEgCIR2575	-0.00144206	-0.00272488	-0.0013233	-0.00259358
124	2	117	2@117	-0.00138504	-0.00261828	-0.00611776	-0.002481
125	2	120	2@120	-0.00129661	-0.00245576	-0.00559763	-0.00230388
126	2	123	2@123	-0.00590036	-0.0022982	-0.00507895	-0.0021245
127	2	126	2@126	-0.00549083	-0.00214476	-0.00454463	-0.0019427
128	2	129	2@129	-0.00507203	-0.00198862	-0.00398401	-0.00175001
129	2	132	2@132	-0.00462734	-0.00182893	-0.00337045	-0.00154307
130	2	135	2@135	-0.00413081	-0.00166	-0.00267419	-0.00131392
131	2	138	2@138	-0.00354235	-0.00147379	-0.00184526	-0.00509595
132	2	141	2@141	-0.00279857	-0.00612008	-0.00380471	-0.00352809
133	2	142.367	mEgCIR2215	-0.00238269	-0.0055722	-0.000953408	-0.00268014
134	2	144	2@144	-0.00284414	-0.00143333	-0.00293001	-0.00434387
135	2	147	2@147	-0.003574	-0.00186293	-0.00597423	-0.00139939
136	2	150	2@150	-0.00425659	-0.00221851	-0.00181502	-0.00181143
137	2	153	2@153	-0.00496664	-0.00253317	-0.00240818	-0.00217709
138	2	156	2@156	-0.00577467	-0.00282994	-0.00309683	-0.0025296
139	2	158.792	mEgCIR3683	-0.00136747	-0.00310101	-0.00386519	-0.00286658
140	2	159	2@159	-0.00135439	-0.00308656	-0.00382531	-0.00285475
141	2	162	2@162	-0.00583851	-0.00292943	-0.00336505	-0.00272924
142	2	165	2@165	-0.00535997	-0.00284277	-0.00314015	-0.0026528
143	2	168	2@168	-0.00515249	-0.00280659	-0.00314259	-0.00259557
144	2	171	2@171	-0.00524922	-0.00279982	-0.00339393	-0.00252518
145	2	171.216	mEgEST0237	-0.00526747	-0.00279988	-0.00342212	-0.00251866
146	3	0	mEgCIR3698	-0.00436186	1.22526	-0.00532945	1.20523
147	3	3	3@3	-0.0047057	0.874935	-0.00511125	0.841766
148	3	6	3@6	-0.00482977	0.51034	-0.0046462	0.512975
149	3	8.718	mEgCIR2518	-0.00475722	0.238528	-0.00399689	0.299028
150	3	9	3@9	-0.00474799	0.211892	-0.00398577	0.278939
151	3	12	3@12	-0.00475293	0.016849	-0.00391802	0.101724
152	3	15	3@15	-0.00493374	-0.00117349	-0.00395582	0.0138821
153	3	16.259	mEgCIR0369	-0.00505537	-0.00195249	-0.00398936	0.0029034
154	3	17.269	mEgCIR0882	-0.00516274	-0.00205768	-0.00432267	0.000119775
155	3	18	3@18	-0.00507898	-0.00247287	-0.00428007	-0.000445064
156	3	21	3@21	-0.00477481	-0.00390196	-0.00410864	-0.00235605
157	3	24	3@24	-0.00450599	-0.00497945	-0.00394237	-0.00376654
158	3	27	3@27	-0.00427477	-0.00584943	-0.00378971	-0.00484945
159	3	30	3@30	-0.00407712	-0.0013539	-0.00365684	-0.00571857
160	3	33	3@33	-0.00391223	-0.00149271	-0.00354784	-0.00132365
161	3	36	3@36	-0.00377737	-0.00162765	-0.00345942	-0.00145506
162	3	38.045	mCnCIRH6	-0.00370003	-0.00171701	-0.00341084	-0.00153569
163	3	39	3@39	-0.00350304	-0.0016601	-0.00329933	-0.00145901
164	3	42	3@42	-0.00287852	-0.00138401	-0.00298022	-0.00575283
165	3	42.214	mEgCIR0425	-0.00283425	-0.00135892	-0.00295967	-0.00564874
166	3	45	3@45	-0.00189974	-0.00158658	-0.00230734	-0.00142811
167	3	47.482	mEgCIR0173	-0.00341441	-0.0017176	-0.00141912	-0.0015965
168	3	48	3@48	-0.00424306	-0.00177056	-0.00164894	-0.00167449
169	3	49.523	mEgCIR3544	-0.00152214	-0.00192839	-0.00238832	-0.00186123
170	3	49.533	mEgCIR0912	-0.00152997	-0.00192735	-0.00239516	-0.00185968
171	3	51	3@51	-0.00183028	-0.00192825	-0.00269459	-0.00183771
172	3	54	3@54	-0.00241337	-0.00201492	-0.00314094	-0.00186811
173	3	57	3@57	-0.00297212	-0.00222208	-0.00338586	-0.00200387
174	3	57.074	mEgCIR3301	-0.00298543	-0.00222967	-0.00338896	-0.00200904
175	3	60	3@60	-0.00263559	-0.00208492	-0.00297107	-0.00188735
176	3	63	3@63	-0.00232347	-0.00193366	-0.00258181	-0.00173747
177	3	66	3@66	-0.00204766	-0.00177222	-0.00222702	-0.00155891
178	3	69	3@69	-0.00179035	-0.00159005	-0.00189439	-0.00134357
179	3	72	3@72	-0.00153973	-0.00138009	-0.00158256	-0.00526678
180	3	75	3@75	-0.00585174	-0.00547021	-0.0059375	-0.00375492
181	3	78	3@78	-0.00412838	-0.00397418	-0.00433034	-0.00196147
182	3	79.388	mEgCIR3260	-0.00311696	-0.00315646	-0.00351566	-0.001013
183	3	81	3@81	-0.00379765	-0.0034718	-0.0031119	-0.000694544
184	3	84	3@84	-0.00530994	-0.00421452	-0.00290889	-0.00038495
185	3	86.93	mEgCIR2347	-0.00153638	-0.00515722	-0.00339483	-0.000407764
186	4	0	mEgCIR3676	-0.00624932	-0.00474166	-0.00252251	-0.00152725
187	4	3	4@3	-0.00199162	-0.00423386	-0.00265444	-0.00139891
188	4	6	4@6	-0.00251599	-0.00381052	-0.00268639	-0.00130009
189	4	9	4@9	-0.00288641	-0.00342578	-0.00261292	-0.00593747
190	4	12	4@12	-0.00310902	-0.00308548	-0.00243019	-0.00564593
191	4	15	4@15	-0.00319952	-0.00279705	-0.00213963	-0.00545394
192	4	18	4@18	-0.00318425	-0.00259631	-0.00175832	-0.00540561
193	4	21	4@21	-0.00311196	-0.00255326	-0.00610063	-0.00556143
194	4	21.232	mEgCIR3275	-0.00310682	-0.00256058	-0.00592655	-0.0055873
195	4	24	4@24	-0.00223584	-0.00220264	-0.00214125	-0.00473707
196	4	27	4@27	-0.00134598	-0.00188632	0.00192812	-0.00384629
197	4	30	4@30	-0.00218629	-0.00163848	0.0456009	-0.00294413
198	4	33	4@33	0.00170255	-0.00146699	0.118198	-0.0019925
199	4	36	4@36	0.0338067	-0.00139881	0.210263	-0.000968154
200	4	39	4@39	0.073548	-0.00149865	0.307317	0.000141326
201	4	39.353	mEgCIR3716	0.0778558	-0.00152985	0.318375	0.0002731
202	4	42	4@42	0.054786	-0.00185095	0.294139	-2.57e-05
203	4	45	4@45	0.0298256	-0.00232019	0.266855	-0.000403716
204	4	48	4@48	0.00215491	-0.0028917	0.235168	-0.000835661
205	4	51	4@51	-0.000263205	-0.00355029	0.196243	-0.00131627
206	4	54	4@54	-0.0028824	-0.00428005	0.150983	-0.00183554
207	4	57	4@57	-0.00586268	-0.00510817	0.101634	-0.00241131
208	4	58.783	mEgCIR3286	-0.00164252	-0.00564824	0.0728165	-0.00277978
209	4	60	4@60	-0.00185048	-0.00574908	0.0404403	-0.00316548
210	4	63	4@63	-0.00229114	-0.00592394	0.000977751	-0.00388571
211	4	66	4@66	-0.00264508	-0.00603114	-0.00186081	-0.00437768
212	4	69	4@69	-0.00292513	-0.00607733	-0.00407407	-0.00472012
213	4	72	4@72	-0.00312342	-0.00602685	-0.00573727	-0.0049262
214	4	73.167	mEgCIR3439	-0.00317308	-0.00596343	-0.00131146	-0.00496353
215	4	75	4@75	-0.00330556	-0.00601745	-0.00150225	-0.00505427
216	4	78	4@78	-0.00351709	-0.00613779	-0.00178395	-0.005206
217	4	81	4@81	-0.00372169	-0.0062514	-0.00202683	-0.00533143
218	4	84	4@84	-0.00391468	-0.00629269	-0.00222274	-0.00539112
219	4	85.719	mEgCIR1917	-0.00401397	-0.00623649	-0.00231025	-0.00537026
220	4	87	4@87	-0.00383535	-0.00132312	-0.00183128	-0.00475143
221	4	90	4@90	-0.00306126	-0.00587904	-0.00207689	-0.00271177
222	4	91.545	mEgCIR0786	-0.00250527	-0.00509885	0.00194302	-0.00135851
223	4	91.555	mCnCIR0213	-0.00250325	-0.00509614	0.00194498	-0.00135528
224	4	93	4@93	-0.00228268	-0.00430394	0.00196531	-0.000415287
225	4	96	4@96	-0.00170565	-0.0024499	0.0250053	0.0396265
226	4	99	4@99	-0.00473769	-0.000287098	0.0936381	0.21616
227	4	102	4@102	-0.000326195	0.0906409	0.283262	0.533335
228	4	105	4@105	0.182688	0.358763	0.613015	0.946904
229	4	108	4@108	0.539228	0.716298	1.02681	1.39647
230	4	110.399	mEgCIR0718	0.853251	1.02865	1.38106	1.75569
231	4	111	4@111	0.780508	0.974088	1.25926	1.68309
232	4	114	4@114	0.402029	0.690527	0.655048	1.27746
233	4	117	4@117	0.0541157	0.412519	0.138364	0.828463
234	4	120	4@120	-0.00433482	0.174146	-0.00287804	0.401622
235	4	122.439	mEgCIR3232	-0.00187788	0.0429108	-0.00171881	0.140022
236	4	123	4@123	-0.00204158	0.0395678	-0.00195464	0.121783
237	4	126	4@126	-0.00289716	0.0220421	-0.00312199	0.0371418
238	4	129	4@129	-0.00377426	0.00621052	-0.00417526	2.54e-05
239	4	132	4@132	-0.00470573	-3.2e-05	-0.00515152	-0.00152512
240	4	135	4@135	-0.0057062	-0.000640447	-0.00606727	-0.00318322
241	4	135.119	mEgCIR3310	-0.00574773	-0.000663619	-0.00610282	-0.00324962
242	4	138	4@138	-0.00553894	-0.00208396	-0.00587245	-0.00381421
243	4	141	4@141	-0.00538755	-0.00355076	-0.00578701	-0.0045159
244	4	144	4@144	-0.00529966	-0.00505771	-0.00585266	-0.00536618
245	4	147	4@147	-0.00527412	-0.00136539	-0.00607039	-0.00131603
246	4	147.032	mEgCIR3535	-0.00527349	-0.00136867	-0.00607194	-0.00131878
247	4	150	4@150	-0.00522971	-0.00149027	-0.00601185	-0.00133214
248	4	153	4@153	-0.00531963	-0.00164404	-0.00610863	-0.00139589
249	4	156	4@156	-0.00555297	-0.00183345	-0.00131019	-0.00151472
250	4	157.816	mEgCIR2423	-0.00575608	-0.00196681	-0.0013607	-0.00161579
251	4	159	4@159	-0.00579182	-0.00200907	-0.0013694	-0.00166197
252	4	161.123	mEgCIR1716	-0.00591694	-0.00212372	-0.00140199	-0.00178661
253	4	162	4@162	-0.00572374	-0.00217412	-0.00140151	-0.00186997
254	4	165	4@165	-0.00480009	-0.002345	-0.00132029	-0.00214964
255	4	167.514	mEgCIR3693	-0.00376241	-0.00249492	-0.00568937	-0.00238342
256	4	168	4@168	-0.00381169	-0.00248949	-0.00563628	-0.00237506
257	4	171	4@171	-0.00412134	-0.00247871	-0.00536924	-0.00236166
258	4	174	4@174	-0.00447814	-0.00251971	-0.00522074	-0.00242392
259	4	177	4@177	-0.00487547	-0.00261218	-0.00515378	-0.00255722
260	4	180	4@180	-0.00528499	-0.00276175	-0.00510721	-0.0027634
261	4	181.898	mEgCIR3533	-0.00552088	-0.00288618	-0.00504675	-0.00293153
262	4	183	4@183	-0.00588242	-0.00284273	-0.00550005	-0.0028657
263	4	185.527	mEgCIR3769	-0.00138347	-0.00285354	-0.00133445	-0.00279576
264	4	186	4@186	-0.0013737	-0.0028593	-0.00133934	-0.00277945
265	4	189	4@189	-0.00131414	-0.00293222	-0.0013965	-0.00275012
266	4	190.463	mCnCIR0246	-0.00628439	-0.00298932	-0.00144238	-0.00277975
267	4	192	4@192	-0.00600107	-0.00313682	-0.0014492	-0.0028884
268	4	192.192	mEgCIR0074	-0.00597452	-0.00315091	-0.00145361	-0.00289992
269	4	195	4@195	-0.00466558	-0.00312098	-0.0013202	-0.00296608
270	4	198	4@198	-0.00320375	-0.00300809	-0.00590755	-0.00303796
271	4	200.201	mEgCIR2595	-0.00205223	-0.00286584	-0.00563103	-0.00309059
272	4	201	4@201	-0.00211894	-0.00282624	-0.00574516	-0.00308041
273	4	204	4@204	-0.00247263	-0.00276666	-0.00628227	-0.00314498
274	4	204.697	mEgCIR3160	-0.00257454	-0.00277285	-0.00132069	-0.00318419
275	4	207	4@207	-0.00176623	-0.00248955	-0.00629841	-0.00296923
276	4	208.758	mEgCIR3705	-0.00382032	-0.00217287	-0.00609998	-0.00275968
277	4	208.768	mEgCIR2577	-0.00384803	-0.00217109	-0.00610147	-0.00275714
278	4	210	4@210	-0.00349613	-0.00184188	-0.00617623	-0.00249352
279	4	212.289	mEgCIR0801	-0.00331428	-0.00131536	-0.00134568	-0.00221076
280	4	213	4@213	-0.00617341	-0.00142084	-0.0013779	-0.00223256
281	4	216	4@216	-0.0034802	-0.00175386	-0.00150447	-0.00226886
282	4	219	4@219	-0.00532828	-0.00197763	-0.00162358	-0.0022645
283	4	222	4@222	-0.00143316	-0.00216382	-0.00174798	-0.00226492
284	4	224.584	mEgCIR3477	-0.00170337	-0.00233321	-0.00186242	-0.00229077
285	4	225	4@225	-0.00168455	-0.00232483	-0.00185641	-0.00229745
286	4	228	4@228	-0.00155521	-0.00229708	-0.00181584	-0.00238403
287	4	231	4@231	-0.00142932	-0.00231211	-0.00177294	-0.00252675
288	4	233.421	mEgCIR3775	-0.00132617	-0.00233824	-0.00173547	-0.0026692
289	4	234	4@234	-0.00133596	-0.00236661	-0.00174514	-0.00265692
290	4	237	4@237	-0.0014386	-0.00256179	-0.00178688	-0.00261282
291	4	237.59	mEgCIR0059	-0.00146858	-0.00261214	-0.00179389	-0.00260977
292	4	240	4@240	-0.00142012	-0.00233112	-0.00163495	-0.00210492
293	4	240.897	mEgCIR0795	-0.00141006	-0.00225241	-0.00157837	-0.00194571
294	4	243	4@243	-0.00130438	-0.00227443	-0.00142797	-0.00210481
295	4	246	4@246	-0.00570188	-0.00231975	-0.00615041	-0.00233998
296	4	249	4@249	-0.00516585	-0.00236511	-0.00566288	-0.00256075
297	4	250.819	mEgCIR3557	-0.00489195	-0.00238873	-0.00554413	-0.00268241
298	5	0	mEgCIR3691	-0.00176864	0.0112744	-0.00307776	0.00726744
299	5	3	5@3	-0.00217199	-0.000389957	-0.0033497	-0.000924528
300	5	6	5@6	-0.00245986	-0.00127744	-0.00358634	-0.00218005
301	5	9	5@9	-0.00268376	-0.00203818	-0.00381691	-0.00331157
302	5	12	5@12	-0.00287677	-0.00274191	-0.00405945	-0.00439702
303	5	15	5@15	-0.00305465	-0.00343703	-0.00432148	-0.00548972
304	5	18	5@18	-0.00324773	-0.00416052	-0.00463008	-0.00136397
305	5	21	5@21	-0.00345899	-0.00493335	-0.00498665	-0.00161682
306	5	24	5@24	-0.00371017	-0.00579531	-0.0054123	-0.00189575
307	5	25.541	mEgCIR3828	-0.00386121	-0.00627707	-0.00566601	-0.00205118
308	5	27	5@27	-0.00370411	-0.00629237	-0.0056324	-0.00206461
309	5	30	5@30	-0.00344142	-0.00130856	-0.0056191	-0.00210002
310	5	33	5@33	-0.00324997	-0.00133626	-0.00567486	-0.00214302
311	5	36	5@36	-0.00311889	-0.00137563	-0.00580326	-0.00219605
312	5	39	5@39	-0.00303674	-0.00142624	-0.00600286	-0.00225864
313	5	42	5@42	-0.00298775	-0.0014868	-0.00627717	-0.0023323
314	5	44.824	mEgCIR3902	-0.00296123	-0.00155257	-0.00135858	-0.00241613
315	5	45	5@45	-0.00295414	-0.00154786	-0.0013567	-0.00240997
316	5	48	5@48	-0.002798	-0.00148306	-0.00132986	-0.00233818
317	5	51	5@51	-0.00253556	-0.00141872	-0.001325	-0.00231288
318	5	54	5@54	-0.00211665	-0.00135036	-0.00134536	-0.00234439
319	5	57	5@57	-0.00146883	-0.00618474	-0.0013966	-0.00245326
320	5	58.546	mEgCIR3574	-0.00471885	-0.00596436	-0.00143818	-0.00254964
321	5	60	5@60	0.00113147	-0.00133656	-0.0057652	-0.00244066
322	5	61.64	mEgEST0291	0.0705899	-0.00153291	-0.00445737	-0.00247585
323	5	63	5@63	0.047723	-0.00138982	-0.00451666	-0.00242594
324	5	66	5@66	0.00181808	-0.00538904	-0.00476818	-0.00232424
325	5	68.032	mEgCIR2813	-0.00112273	-0.00457616	-0.00501842	-0.00226481
326	5	69	5@69	-0.00241007	-0.00177995	-0.00499733	-0.00236389
327	5	69.042	mEgCIR3427	-0.00249935	-0.00181313	-0.00499787	-0.00236737
328	6	0	mEgCIR3734	0.0363289	-0.00242251	-0.00384581	-0.00315956
329	6	3	6@3	0.0583007	-0.00227189	-0.00184187	-0.00290822
330	6	6	6@6	0.0658684	-0.00217263	-0.000796747	-0.00271991
331	6	9	6@9	0.0561821	-0.00211858	-0.000479315	-0.00258904
332	6	12	6@12	0.0346585	-0.00211077	-0.000792284	-0.0025182
333	6	15	6@15	0.00267269	-0.00214852	-0.00166646	-0.00250719
334	6	18	6@18	0.000642146	-0.00223783	-0.00308495	-0.00256083
335	6	20.776	mEgCIR3358	-0.00171553	-0.00237054	-0.00488128	-0.00267469
336	6	21	6@21	-0.00198655	-0.00237508	-0.00561213	-0.00268436
337	6	23.87	mEgCIR3281	-0.00569829	-0.00248062	-0.0030231	-0.00282892
338	6	24	6@24	-0.00582102	-0.00246493	-0.00305306	-0.00281233
339	6	27	6@27	-0.00177609	-0.00211429	-0.00365682	-0.00245555
340	6	30	6@30	-0.00224072	-0.0018218	-0.00412725	-0.00216334
341	6	33	6@33	-0.00265281	-0.00158083	-0.00448201	-0.00192784
342	6	36	6@36	-0.00301623	-0.00138607	-0.00473545	-0.00174333
343	6	39	6@39	-0.00335059	-0.0059393	-0.00490113	-0.00160028
344	6	40.295	mCnCIR0105	-0.00349257	-0.00563961	-0.0049479	-0.00154825
345	6	42	6@42	-0.00355861	-0.0059505	-0.00481485	-0.0016236
346	6	44.464	mCnCIR0069	-0.00366753	-0.00133176	-0.00469235	-0.00176328
347	6	45	6@45	-0.00361795	-0.00136357	-0.00466857	-0.0017884
348	6	48	6@48	-0.00334721	-0.00153329	-0.00452503	-0.0019256
349	6	51	6@51	-0.00310012	-0.00168902	-0.00437617	-0.00205081
350	6	54	6@54	-0.00286649	-0.00183501	-0.00421837	-0.00216423
351	6	57	6@57	-0.00262649	-0.00197385	-0.00403731	-0.00226714
352	6	60	6@60	-0.00235097	-0.00210824	-0.003818	-0.00236286
353	6	63	6@63	-0.00200771	-0.0022481	-0.00353534	-0.00245796
354	6	63.747	mEgCIR3643	-0.00190497	-0.00228362	-0.00344921	-0.00248181
355	6	64.757	mEgCIR3543	-0.00160638	-0.00230095	-0.00308151	-0.00248187
356	6	66	6@66	-0.00198907	-0.0023328	-0.00332839	-0.00248318
357	6	68.926	mEgCIR0804	-0.00284949	-0.0024048	-0.00387534	-0.00250239
358	6	69	6@69	-0.00285318	-0.00240277	-0.00387022	-0.00250028
359	6	72	6@72	-0.00301869	-0.00234599	-0.00372701	-0.00244932
360	6	75	6@75	-0.00324268	-0.00228317	-0.00370867	-0.00239957
361	6	76.467	mEgCIR0195	-0.00338937	-0.00224692	-0.00375097	-0.00237371
362	6	78	6@78	-0.00394543	-0.00209102	-0.00422636	-0.00225476
363	6	81	6@81	-0.00476969	-0.00169486	-0.0049552	-0.00195917
364	6	84	6@84	-0.00522412	-0.00561921	-0.00540575	-0.00156567
365	6	85.185	mEgCIR3869	-0.0052986	-0.00437239	-0.0055054	-0.00138008
366	6	87	6@87	-0.00530889	-0.00530855	-0.00543075	-0.0015312
367	6	90	6@90	-0.00534859	-0.00142824	-0.00533844	-0.00180692
368	6	93	6@93	-0.00540284	-0.00178376	-0.00526837	-0.00211367
369	6	95.108	mEgCIR0219	-0.00544355	-0.0020491	-0.0052249	-0.00235076
370	6	96	6@96	-0.00547358	-0.00205872	-0.00530877	-0.00237161
371	6	99	6@99	-0.00544597	-0.00211249	-0.00538405	-0.00246338
372	6	102	6@102	-0.00524118	-0.00219956	-0.0051675	-0.00258392
373	6	105	6@105	-0.00487011	-0.00230924	-0.00467143	-0.00271832
374	6	105.03	mEgCIR3383	-0.00486738	-0.00231052	-0.00466657	-0.0027198
375	6	108	6@108	-0.00446622	-0.00222479	-0.00401426	-0.00257561
376	6	111	6@111	-0.00409917	-0.00215258	-0.00334791	-0.00244298
377	6	114	6@114	-0.0037875	-0.00209106	-0.00268765	-0.00231721
378	6	117	6@117	-0.00355271	-0.00203792	-0.00205177	-0.00219586
379	6	120	6@120	-0.003428	-0.00198869	-0.00146467	-0.0020704
380	6	121.455	mEgCIR0580	-0.00341891	-0.00196357	-0.00559278	-0.00200449
381	7	0	mEgCIR3590	-0.00256551	-0.00243553	-0.00395997	-0.00263737
382	7	3	7@3	-0.00271967	-0.00254699	-0.00393992	-0.00264189
383	7	3.094	mEgCIR0894	-0.00272538	-0.002549	-0.0039412	-0.00264158
384	7	5.135	mEgCIR3365	-0.00273272	-0.00245704	-0.00431469	-0.00256444
385	7	6	7@6	-0.00260131	-0.00242951	-0.0041895	-0.00252054
386	7	9	7@9	-0.00216693	-0.00236147	-0.00382228	-0.00241265
387	7	12	7@12	-0.00178309	-0.00234063	-0.00355883	-0.00237242
388	7	15	7@15	-0.00148411	-0.00236706	-0.00342141	-0.00239751
389	7	16.292	mEgCIR0905	-0.00139065	-0.00239325	-0.00340597	-0.00242701
390	7	18	7@18	-0.00146948	-0.00239201	-0.00346169	-0.00240658
391	7	21	7@21	-0.00167599	-0.00241663	-0.00362019	-0.00239659
392	7	24	7@24	-0.00197051	-0.00246923	-0.00384925	-0.00241368
393	7	26.215	mEgCIR0254	-0.0022588	-0.00252877	-0.00407375	-0.00244391
394	7	27	7@27	-0.00182971	-0.00250655	-0.00383966	-0.0024332
395	7	30	7@30	-0.000657899	-0.00242664	-0.0029999	-0.00241041
396	7	33	7@33	0.0927458	-0.00236489	-0.00224273	-0.00242737
397	7	34.932	mCnCIR0146	0.219956	-0.00234105	-0.00180037	-0.00246579
398	7	36	7@36	0.125826	-0.00242777	-0.00244007	-0.00252362
399	7	39	7@39	3.87e-05	-0.0026147	-0.00402071	-0.00258912
400	7	41.324	mEgCIR3389	-0.00137027	-0.002708	-0.00505246	-0.00254085
401	7	42	7@42	-0.00184362	-0.0026589	-0.00520221	-0.00244833
402	7	45	7@45	-0.00353763	-0.00234477	-0.00572429	-0.00198499
403	7	48	7@48	-0.00469277	-0.00191974	-0.00608828	-0.00148423
404	7	51	7@51	-0.00541895	-0.00143002	-0.00130817	-0.00478288
405	7	52.481	mEgCIR3567	-0.00564406	-0.0057145	-0.0013332	-0.00367291
406	7	54	7@54	-0.0053881	-0.00556305	-0.00630218	-0.00377746
407	7	57	7@57	-0.00503284	-0.00558778	-0.00604048	-0.00423384
408	7	60	7@60	-0.00487044	-0.00602732	-0.00592744	-0.00501917
409	7	63	7@63	-0.0049027	-0.00142308	-0.00597005	-0.00617885
410	7	63.638	mEgCIR3387	-0.00493773	-0.00147415	-0.00600483	-0.00133559
411	7	66	7@66	-0.00550816	-0.00145823	-0.00598122	-0.00141965
412	7	67.807	mEgCIR3300	-0.00578269	-0.00151118	-0.00581403	-0.0015448
413	7	69	7@69	-0.00594996	-0.00148195	-0.00567068	-0.00149862
414	7	69.848	mCnCIR0139	-0.00601788	-0.00147378	-0.00551344	-0.00147434
415	7	72	7@72	-0.00607687	-0.00135274	-0.00603828	-0.00147691
416	7	74.018	mEgCIR0055	-0.0061858	-0.0062047	-0.00131293	-0.00148394
417	7	75	7@75	-0.00609019	-0.00589437	-0.00623754	-0.00140091
418	7	78	7@78	-0.00590508	-0.00522631	-0.00590028	-0.00585176
419	7	81	7@81	-0.00586526	-0.00491161	-0.00573766	-0.00525087
420	7	84	7@84	-0.00598422	-0.00495831	-0.00575432	-0.00499083
421	7	85.175	mEgCIR2387	-0.00608	-0.00507495	-0.00581521	-0.00497894
422	7	87	7@87	-0.00558848	-0.00595085	-0.00529519	-0.00577333
423	7	90	7@90	-0.00500352	-0.00149957	-0.00467695	-0.00146572
424	7	92.716	mEgCIR2029	-0.004694	-0.00173181	-0.00432567	-0.00172855
425	7	93	7@93	-0.00467947	-0.00170527	-0.00434825	-0.00168886
426	7	96	7@96	-0.00466021	-0.00147308	-0.00458754	-0.00131905
427	7	99	7@99	-0.00491487	-0.00131139	-0.00488252	-0.00496096
428	7	102	7@102	-0.00545069	-0.00580201	-0.00527228	-0.00370305
429	7	103.873	mEgCIR2600	-0.0059314	-0.00548418	-0.00558008	-0.00293095
430	8	0	mEgCIR3668	-0.00153583	-0.00460735	-0.00159628	-0.00172896
431	8	3	8@3	-0.00154685	-0.00150076	-0.001623	-0.00207528
432	8	6	8@6	-0.00157459	-0.00193865	-0.00167162	-0.00236956
433	8	9	8@9	-0.00162051	-0.00229802	-0.00174264	-0.00263512
434	8	11.282	mEgCIR3728	-0.00166784	-0.00253043	-0.00181238	-0.00282409
435	8	12	8@12	-0.00162786	-0.00247862	-0.00176972	-0.00276482
436	8	15	8@15	-0.00146892	-0.00228838	-0.00160637	-0.00254576
437	8	18	8@18	-0.00132449	-0.00214364	-0.00146327	-0.00237739
438	8	21	8@21	-0.00580147	-0.00203435	-0.00133741	-0.00224993
439	8	24	8@24	-0.00518694	-0.00195858	-0.00596009	-0.00215873
440	8	27	8@27	-0.00458907	-0.00191104	-0.00546166	-0.00209937
441	8	30	8@30	-0.00398209	-0.00188401	-0.00498936	-0.00206329
442	8	30.272	mEgCIR3563	-0.00392617	-0.00188405	-0.00494885	-0.00206294
443	8	33	8@33	-0.00361591	-0.00164943	-0.00450168	-0.00179177
444	8	36	8@36	-0.00347916	-0.00148817	-0.00423688	-0.00163375
445	8	39	8@39	-0.00339411	-0.0014036	-0.00406548	-0.00160255
446	8	42	8@42	-0.00320482	-0.00136915	-0.00385693	-0.00167884
447	8	43.994	mEgCIR0555	-0.00294929	-0.00136928	-0.00363049	-0.00178667
448	8	45	8@45	-0.00354103	-0.00156878	-0.00429606	-0.00181888
449	8	46.664	mEgCIR0910	-0.00391341	-0.00402943	-0.00348875	-0.00013963
450	8	48	8@48	-0.00400754	-0.00498583	-0.00366375	-0.00181817
451	8	51	8@51	-0.00391596	-0.00135947	-0.00364655	-0.00477643
452	8	54	8@54	-0.00336659	-0.00155044	-0.00298618	-0.00136311
453	8	54.79	mEgCIR3622	-0.00313562	-0.00157487	-0.00268808	-0.00142159
454	8	57	8@57	-0.00328637	-0.00171911	-0.00249853	-0.00161943
455	8	59.726	mCnCIR0192	-0.00356639	-0.00192259	-0.00231274	-0.00188155
456	8	60	8@60	-0.00373161	-0.00196419	-0.00247934	-0.0019332
457	8	62.926	mEgCIR0886	-0.00525066	-0.00232955	-0.00409991	-0.00243731
458	8	62.936	mEgCIR0246	-0.00525554	-0.00232941	-0.00410127	-0.00243648
459	8	63	8@63	-0.00525865	-0.00232386	-0.00410039	-0.00242642
460	8	64.356	mEgCIR0439	-0.00541715	-0.0022228	-0.00419428	-0.00223892
461	8	66	8@66	-0.00613642	-0.00229056	-0.0051985	-0.00228813
462	8	68.743	mEgCIR3711	-0.00149652	-0.00238527	-0.00139094	-0.00229817
463	8	69	8@69	-0.001468	-0.00237726	-0.00136348	-0.00230203
464	8	71.413	mEgCIR3808	-0.00603932	-0.0022389	-0.00550363	-0.00222974
465	8	72	8@72	-0.00596602	-0.00223675	-0.00535488	-0.00221622
466	8	74.083	mEgCIR0778	-0.00574405	-0.00220683	-0.00485614	-0.00213715
467	8	75	8@75	-0.00567731	-0.00218552	-0.004725	-0.00209131
468	8	78	8@78	-0.00557621	-0.00205247	-0.00439438	-0.00187206
469	8	81	8@81	-0.00564207	-0.00184106	-0.00419543	-0.00155891
470	8	84	8@84	-0.00582576	-0.00156936	-0.00407193	-0.00566737
471	8	87	8@87	-0.00608096	-0.00609359	-0.00397095	-0.00341499
472	8	90	8@90	-0.00130938	-0.00441753	-0.00384587	-0.000886224
473	8	92.06	mEgCIR2291	-0.00135034	-0.00322723	-0.00372282	0.000982917
474	8	93	8@93	-0.00133232	-0.00251246	-0.00379387	0.0070303
475	8	96	8@96	-0.00130591	-0.000425498	-0.00415456	0.000775535
476	8	97.328	mEgCIR3376	-0.00130963	0.000428762	-0.00437907	0.000468356
477	8	99	8@99	-0.00600472	0.000354957	-0.0040625	0.000244878
478	8	102	8@102	-0.00540613	0.000160192	-0.0035596	-0.000132432
479	8	105	8@105	-0.00485934	-9.89e-05	-0.00310765	-0.000487082
480	8	108	8@108	-0.00435214	-0.000386366	-0.00269586	-0.000798266
481	8	111	8@111	-0.00387185	-0.000711665	-0.00231407	-0.00107899
482	8	114	8@114	-0.00340633	-0.00104929	-0.00195299	-0.00131193
483	8	117	8@117	-0.00294538	-0.00142677	-0.00160591	-0.00152005
484	8	118.56	mEgCIR0774	-0.00269922	-0.00163779	-0.00142502	-0.00161825
485	8	120	8@120	-0.00288369	-0.00205323	-0.00154321	-0.00183505
486	8	123	8@123	-0.00314805	-0.00274399	-0.00172707	-0.00221252
487	8	126	8@126	-0.00326016	-0.00321419	-0.00183475	-0.00248631
488	8	129	8@129	-0.00321733	-0.00345525	-0.00186392	-0.00264013
489	8	132	8@132	-0.00302038	-0.00348176	-0.0018186	-0.00268815
490	8	135	8@135	-0.00266781	-0.00328265	-0.00170103	-0.00261319
491	8	137.991	mEgCIR0163	-0.00216	-0.00285749	-0.00151803	-0.00242088
492	8	138	8@138	-0.00215781	-0.00285691	-0.0015178	-0.00242368
493	8	141	8@141	-0.00172805	-0.00299858	-0.00132514	-0.00280114
494	8	144	8@144	-0.001771	-0.00373656	-0.00155381	-0.00360559
495	8	144.61	mCnCIR0109	-0.00183676	-0.00397231	-0.00164952	-0.00383228
496	8	147	8@147	-0.00609782	-0.00182379	-0.00379208	-0.00217341
497	8	150	8@150	-0.00355449	0.0366573	0.0451402	0.00511844
498	8	153	8@153	-0.00207779	0.333753	0.336317	0.266672
499	8	154.047	mEgCIR3328	-0.00179344	0.463593	0.444645	0.415936
500	8	156	8@156	-0.00462981	0.509198	0.259188	0.56796
501	8	156.088	mEgCIR0836	-0.00476992	0.509867	0.249873	0.573464
502	8	156.591	mEgCIR0775	-0.00464387	0.271882	0.230984	0.333059
503	8	159	8@159	-0.00153779	0.228143	0.0315184	0.290801
504	8	162	8@162	-0.0022305	0.169091	-0.00297198	0.227055
505	8	165	8@165	-0.00293426	0.0983821	-0.00162999	0.146783
506	8	168	8@168	-0.00367851	0.00707379	-0.00263212	0.0480889
507	8	169.4	mEgCIR3890	-0.00405247	-0.000114623	-0.00310653	0.00590308
508	8	171	8@171	-0.00426264	-0.00016539	-0.00353634	0.021584
509	8	174	8@174	-0.00468485	-0.000352098	-0.00427832	0.0790559
510	8	177	8@177	-0.00519927	-0.000875206	-0.00500964	0.073915
511	8	178.958	mEgCIR3732	-0.00564693	-0.00154158	-0.0055648	0.035951
512	8	180	8@180	-0.00552768	-0.00152928	-0.00545429	0.0322999
513	8	183	8@183	-0.00540303	-0.00183947	-0.00535509	0.00721325
514	8	183.236	mEgCIR2450	-0.00540443	-0.00187984	-0.0053585	0.00644219
515	8	186	8@186	-0.00474939	-0.00187293	-0.0047811	0.000405525
516	8	189	8@189	-0.00417387	-0.00187618	-0.00442017	-0.000246531
517	8	192	8@192	-0.00366915	-0.00186722	-0.00425884	-0.000622474
518	8	192.312	mEgCIR2440	-0.00362255	-0.00186629	-0.00425469	-0.000662742
519	8	195	8@195	-0.00395747	-0.00364511	-0.00451913	-0.00258274
520	8	198	8@198	-0.0043598	-0.00541157	-0.00485242	-0.00451272
521	8	201	8@201	-0.00478864	-0.00144604	-0.00524126	-0.0062983
522	8	201.388	mCnCIRg9	-0.00484409	-0.00148789	-0.00529448	-0.00133856
523	8	204	8@204	-0.00504713	-0.00167097	-0.00558084	-0.00155903
524	8	207	8@207	-0.00535684	-0.00189375	-0.00600789	-0.00182441
525	8	210	8@210	-0.00571301	-0.00213988	-0.00134301	-0.00211302
526	8	212.922	mEgCIR3363	-0.00606593	-0.00242359	-0.00146798	-0.00243785
527	8	213	8@213	-0.00606322	-0.00240961	-0.00146592	-0.0024192
528	8	216	8@216	-0.00577318	-0.00193606	-0.00132896	-0.00179787
529	8	216.443	mEgCIR1740	-0.00569321	-0.00187599	-0.00130214	-0.0017176
530	8	219	8@219	-0.00407212	-0.00146174	-0.00456581	-0.00592859
531	8	222	8@222	-0.00614614	-0.00434474	-0.00168367	-0.00284359
532	8	224.334	mEgCIR2887	0.134906	-0.00201879	0.0859435	-0.00036603
533	8	225	8@225	0.119717	-0.00178495	0.0777338	-0.000194289
534	8	228	8@228	0.028534	-0.000751592	0.0239543	0.00550283
535	8	231	8@231	-0.00267739	0.000242238	-0.00128873	0.0304691
536	8	233.53	mEgCIR1996	-0.00181867	0.0166878	-0.00585909	0.0608702
537	9	0	mEgCIR3787	-0.00348662	-0.00539814	-0.00559666	-0.00162787
538	9	3	9@3	-0.00532016	-0.00217486	-0.00607062	-0.00233171
539	9	6	9@6	-0.00136561	-0.00279565	-0.00134428	-0.00275726
540	9	7.541	mEgCIR3592	-0.00147708	-0.00298312	-0.00139553	-0.00289341
541	9	8.551	mEgCIR3271	-0.00137882	-0.00302899	-0.00129814	-0.00294462
542	9	9	9@9	-0.00139436	-0.00301476	-0.00130643	-0.00293349
543	9	9.561	mEgCIR3886	-0.00141591	-0.00300023	-0.00132047	-0.00292489
544	9	12	9@12	-0.0014243	-0.00302012	-0.00138312	-0.00293325
545	9	13.73	mEgCIR2224	-0.00153701	-0.00317333	-0.00150329	-0.00308044
546	9	15	9@15	-0.00148636	-0.00305459	-0.00146326	-0.00296465
547	9	18	9@18	-0.001381	-0.00282451	-0.00139357	-0.00275779
548	9	21	9@21	-0.00627078	-0.00265658	-0.0013562	-0.00262954
549	9	24	9@24	-0.00585636	-0.00254046	-0.00134752	-0.0025706
550	9	26.154	mEgEST0141	-0.00555949	-0.00248461	-0.00135542	-0.00256606
551	9	27	9@27	-0.00541038	-0.00244359	-0.00132859	-0.00250523
552	9	30	9@30	-0.00490224	-0.00230871	-0.0060136	-0.00231176
553	9	33	9@33	-0.0044232	-0.0021891	-0.0055788	-0.00214943
554	9	36	9@36	-0.00396493	-0.00208517	-0.00514949	-0.00201628
555	9	39	9@39	-0.0035162	-0.00199618	-0.00471202	-0.00190992
556	9	42	9@42	-0.00308216	-0.0019221	-0.00426878	-0.001831
557	9	45	9@45	-0.00264356	-0.00186156	-0.00379644	-0.00177761
558	9	48	9@48	-0.00219137	-0.0018133	-0.00328401	-0.0017478
559	9	50.055	mEgCIR3878	-0.00187255	-0.00178748	-0.00290339	-0.00174211
560	9	51	9@51	-0.00168339	-0.00173983	-0.00278972	-0.00169591
561	9	54	9@54	-0.00504306	-0.00161003	-0.00243649	-0.00156896
562	9	57	9@57	-0.00156945	-0.00151711	-0.00209265	-0.00147122
563	9	60	9@60	0.0234258	-0.0014657	-0.00176442	-0.0014086
564	9	62.478	mEgCIR3305	0.105402	-0.0014643	-0.00150595	-0.00138752
565	9	63	9@63	0.078486	-0.00146454	-0.00166839	-0.00135875
566	9	66	9@66	2.66e-05	-0.00152133	-0.00258746	-0.0061612
567	9	67.746	mEgCIR2188	-0.00255431	-0.00160337	-0.00313995	-0.00624693
568	9	69	9@69	-0.0027352	-0.00171874	-0.00297744	-0.00624639
569	9	70.84	mEgCIR2332	-0.00272192	-0.00192895	-0.00279016	-0.00134668
570	9	70.85	mEgCIR3684	-0.00274675	-0.00193005	-0.00279393	-0.00134685
571	9	72	9@72	-0.00229828	-0.00193783	-0.00243627	-0.00139323
572	9	75	9@75	-0.00130369	-0.00199745	-0.00160493	-0.0015367
573	9	78	9@78	-0.000422649	-0.0021003	-0.00410736	-0.00171396
574	9	81	9@81	0.000475056	-0.00224026	-0.000672785	-0.0019271
575	9	84	9@84	0.00143982	-0.00241542	0.0165515	-0.00218205
576	9	87	9@87	0.00259101	-0.00262319	0.065875	-0.00248052
577	9	88.684	mEgCIR3663	0.00334953	-0.00275438	0.0990237	-0.00266974
578	9	90	9@90	0.021908	-0.00263604	0.0933707	-0.00255302
579	9	93	9@93	0.0270319	-0.00239698	0.0753462	-0.00232672
580	9	96	9@96	0.0299542	-0.00219625	0.0516777	-0.00214844
581	9	99	9@99	0.0288349	-0.00203165	0.02553	-0.00201232
582	9	102	9@102	0.0232894	-0.00189554	0.00105543	-0.00190982
583	9	105	9@105	0.0132647	-0.00178681	-0.000743933	-0.00183945
584	9	108	9@108	0.000634025	-0.00170249	-0.00263897	-0.00179633
585	9	111	9@111	-0.000434341	-0.00163979	-0.00465712	-0.00177903
586	9	114	9@114	-0.00164481	-0.00159573	-0.00139992	-0.00178391
587	9	117	9@117	-0.00305817	-0.00157003	-0.0018644	-0.00180999
588	9	119.493	mEgCIR0803	-0.00433581	-0.00156072	-0.00226733	-0.00184715
589	9	120	9@120	-0.00442876	-0.0015767	-0.00228136	-0.00186972
590	9	123	9@123	-0.00491888	-0.00169093	-0.00234379	-0.00202524
591	9	126	9@126	-0.00551151	-0.00184607	-0.00241314	-0.00222293
592	9	128.211	mEgCIR0052	-0.00614887	-0.00199745	-0.00249895	-0.00240668
593	9	129	9@129	-0.0056852	-0.00195691	-0.0024018	-0.00234943
594	9	132	9@132	-0.00416369	-0.00180999	-0.00209377	-0.0021402
595	9	135	9@135	-0.00291976	-0.00166676	-0.00187475	-0.00194283
596	9	138	9@138	-0.0017696	-0.0015167	-0.00171611	-0.00174551
597	9	141	9@141	-0.000689957	-0.00135571	-0.0016154	-0.00154305
598	9	141.933	mEgCIR3296	-0.000351985	-0.00130107	-0.00159519	-0.00147729
599	10	0	mCnCIRg6	-0.00528095	-0.00216098	-0.00541957	-0.00195432
600	10	3	10@3	-0.00480569	-0.00205048	-0.00536843	-0.00184331
601	10	6	10@6	-0.00440343	-0.00197599	-0.00542287	-0.00177013
602	10	9	10@9	-0.00406511	-0.00193328	-0.00558313	-0.00173304
603	10	12	10@12	-0.00378268	-0.0019183	-0.00585559	-0.00172951
604	10	15	10@15	-0.00356293	-0.00192699	-0.00625578	-0.00175833
605	10	16.425	mEgCIR0825	-0.00347771	-0.00193797	-0.0013346	-0.00178292
606	10	18	10@18	-0.00303653	-0.00199313	-0.00603912	-0.00195383
607	10	21	10@21	-0.00219432	-0.00202105	-0.00520605	-0.00215361
608	10	24	10@24	-0.00135007	-0.00196993	-0.00439436	-0.00221501
609	10	27	10@27	-0.00219893	-0.00185465	-0.00358545	-0.00216053
610	10	30	10@30	0.00183023	-0.00167837	-0.00276983	-0.00199776
611	10	31.48	mEgCIR0243	0.00369673	-0.00156616	-0.00236551	-0.00187712
612	10	33	10@33	0.0033237	-0.00151056	-0.00241864	-0.00184404
613	10	36	10@36	0.00232833	-0.0014197	-0.00252815	-0.00180179
614	10	39	10@39	0.000897054	-0.00134857	-0.00266625	-0.00177807
615	10	41.403	mCnCIRE10	-0.000657721	-0.00129945	-0.00281765	-0.00176354
616	10	42	10@42	-0.00150048	-0.00616336	-0.00293349	-0.00173299
617	10	45	10@45	-0.0054816	-0.00503371	-0.00348304	-0.00149194
618	10	48	10@48	-0.00198875	-0.00314925	-0.00406593	-0.0052981
619	10	51	10@51	-0.00292447	-0.000478609	-0.00474824	-0.0025029
620	10	52.56	mEgCIR2492	-0.00349247	0.00125787	-0.00516973	-0.000657186
621	10	53.57	mEgCIR3213	-0.00158679	0.167253	-0.00336018	0.118427
622	10	54	10@54	-0.00147569	0.165013	-0.00315486	0.134268
623	10	57	10@57	-0.00446717	0.0986643	-0.0019906	0.210935
624	10	58.838	mEgCIR2628	-0.00398554	0.0375383	-0.00152422	0.196062
625	10	60	10@60	-0.00583849	0.0356632	-0.0015601	0.202428
626	10	61.932	mEgCIR3519	-0.00201371	0.0224858	-0.0018172	0.178307
627	10	63	10@63	-0.00199594	0.0328033	-0.00177841	0.20078
628	10	66	10@66	-0.00200162	0.0717744	-0.00173063	0.268811
629	10	69	10@69	-0.00203776	0.120301	-0.00171429	0.333716
630	10	72	10@72	-0.00208393	0.163977	-0.00169288	0.376345
631	10	75	10@75	-0.00211144	0.18929	-0.00162494	0.386244
632	10	78	10@78	-0.00210893	0.189232	-0.00147953	0.363582
633	10	81	10@81	-0.00207015	0.166734	-0.00572841	0.318832
634	10	82.708	mEgCIR0146	-0.00202648	0.146987	-0.00469005	0.288049
635	10	84	10@84	-0.00225543	0.123518	-0.00136353	0.257307
636	10	87	10@87	-0.00269413	0.0724764	-0.00203114	0.184469
637	10	90	10@90	-0.00300633	0.0331145	-0.00253696	0.11654
638	10	92.63	mEgCIR2020	-0.00318551	0.0118718	-0.00285992	0.0691768
639	10	93	10@93	-0.00309385	0.0106538	-0.00279032	0.0627322
640	10	96	10@96	-0.00235651	0.000491813	-0.00224665	0.0178888
641	10	99	10@99	-0.00162593	-0.000230499	-0.00172761	-5.65e-05
642	10	101.348	mEgCIR0433	-0.00499179	-0.000866353	-0.00134253	-0.00126706
643	10	102	10@102	-0.00145954	-0.00182245	-0.00166526	-0.00201016
644	10	105	10@105	-0.00296726	-0.00555461	-0.0029385	-0.0049507
645	10	108	10@108	-0.00401344	-0.00170507	-0.00393269	-0.00147667
646	10	111	10@111	-0.00467664	-0.00209024	-0.00470019	-0.00180889
647	10	114	10@114	-0.00502807	-0.00232008	-0.00529084	-0.00203195
648	10	117	10@117	-0.00513756	-0.00241427	-0.00575376	-0.00216037
649	10	120	10@120	-0.00506606	-0.00239372	-0.00613214	-0.00221101
650	10	120.631	mEgCIR0366	-0.00503325	-0.00237623	-0.00620488	-0.00221309
651	10	123	10@123	-0.00488623	-0.0021817	-0.00596505	-0.00209247
652	10	126	10@126	-0.00491452	-0.00196844	-0.00580302	-0.00195608
653	10	128.172	mEgCIR3321	-0.00506526	-0.00184122	-0.00576444	-0.00187416
654	10	129	10@129	-0.00513032	-0.00186129	-0.0057869	-0.00188311
655	10	132	10@132	-0.00548064	-0.00196837	-0.00588498	-0.00193626
656	10	133.44	mEgCIR0446	-0.00569432	-0.00203423	-0.00592932	-0.00197201
657	10	135	10@135	-0.00552635	-0.00206527	-0.00565811	-0.00194244
658	10	138	10@138	-0.0052403	-0.00210137	-0.00515097	-0.00185505
659	10	139.832	mEgCIR0445	-0.00507397	-0.00209056	-0.00484019	-0.00176557
660	10	141	10@141	-0.00486957	-0.00206649	-0.00457014	-0.00172851
661	10	144	10@144	-0.0044154	-0.00199194	-0.00390005	-0.00162338
662	10	145.1	mEgCIR3785	-0.00426422	-0.00195785	-0.00365558	-0.00157893
663	10	147	10@147	-0.00463752	-0.00184094	-0.00370231	-0.00144019
664	10	150	10@150	-0.00518608	-0.00167319	-0.00387296	-0.00611118
665	10	152.641	mEgCIR3696	-0.00562023	-0.00153609	-0.00409607	-0.00543337
666	11	0	mEgCIR3407	-0.00147467	-0.00270536	-0.00133596	-0.00239584
667	11	3	11@3	-0.00138958	-0.00254259	-0.00609102	-0.00222731
668	11	6	11@6	-0.00131943	-0.00241333	-0.00574673	-0.00208654
669	11	9	11@9	-0.00612574	-0.00231253	-0.00545191	-0.00196792
670	11	12	11@12	-0.00586613	-0.00223424	-0.00519602	-0.0018679
671	11	15	11@15	-0.00562341	-0.00217447	-0.00496294	-0.00178154
672	11	18	11@18	-0.00539702	-0.00213289	-0.00475157	-0.00170926
673	11	21	11@21	-0.00517495	-0.00210797	-0.00454941	-0.00164833
674	11	24	11@24	-0.00495421	-0.00209945	-0.00435537	-0.00159982
675	11	27	11@27	-0.00472946	-0.00210836	-0.00416446	-0.00156254
676	11	30	11@30	-0.00449067	-0.0021345	-0.00396425	-0.0015379
677	11	30.809	mEgCIR3739	-0.00442464	-0.00214568	-0.00391022	-0.00153372
678	11	33	11@33	-0.00437495	-0.0021276	-0.00384027	-0.00152147
679	11	36	11@36	-0.00428921	-0.00212885	-0.00376423	-0.00154654
680	11	39	11@39	-0.00415547	-0.00215814	-0.00367329	-0.00161438
681	11	39.527	mEgCIR0192	-0.00412336	-0.00216636	-0.00365251	-0.0016303
682	11	42	11@42	-0.00408385	-0.00208578	-0.00380685	-0.00160377
683	11	45	11@45	-0.0040487	-0.00200671	-0.00400359	-0.00159175
684	11	48	11@48	-0.00401306	-0.00194782	-0.00419821	-0.00160015
685	11	51	11@51	-0.00397346	-0.00190602	-0.00438509	-0.00162469
686	11	54	11@54	-0.00391778	-0.00187944	-0.00455532	-0.00166369
687	11	57	11@57	-0.00383127	-0.00186447	-0.00469942	-0.00171428
688	11	60	11@60	-0.00370844	-0.00185846	-0.00481214	-0.00177447
689	11	63	11@63	-0.00352695	-0.00185951	-0.00487778	-0.00184144
690	11	66	11@66	-0.00326509	-0.00186115	-0.00487981	-0.00190992
691	11	66.763	mEgCIR3362	-0.00318143	-0.00186177	-0.00486748	-0.00192787
692	11	66.773	mEgCIR3587	-0.00318021	-0.00186209	-0.0048698	-0.0019287
693	11	69	11@69	-0.00305992	-0.00180766	-0.00489817	-0.00191468
694	11	72	11@72	-0.00286847	-0.00172364	-0.00492094	-0.00189305
695	11	75	11@75	-0.00263791	-0.0016274	-0.00492499	-0.00187213
696	11	78	11@78	-0.00238038	-0.00151939	-0.00492293	-0.00185256
697	11	81	11@81	-0.00209006	-0.0013981	-0.00490928	-0.00183455
698	11	81.829	mEgCIR3293B	-0.00200591	-0.00136188	-0.00490555	-0.0018289
699	11	84	11@84	-0.0024863	-0.00144243	-0.00519392	-0.0019032
700	11	87	11@87	-0.00314399	-0.00155234	-0.0055976	-0.00201518
701	11	90	11@90	-0.00380769	-0.00166174	-0.00602837	-0.00214084
702	11	91.751	mEgCIR3400	-0.0042098	-0.00172871	-0.00129471	-0.00222471
703	11	93	11@93	-0.00413325	-0.00172596	-0.00129937	-0.00222186
704	11	96	11@96	-0.00384846	-0.00173954	-0.00629661	-0.00223704
705	11	99	11@99	-0.00343335	-0.00178292	-0.00616942	-0.00228813
706	11	101.674	mEgCIR2110	-0.00297959	-0.00184361	-0.00599359	-0.00236193
707	11	102	11@102	-0.00293351	-0.00183508	-0.00591634	-0.00234342
708	11	105	11@105	-0.00258598	-0.00177674	-0.00529297	-0.00220017
709	11	108	11@108	-0.00236542	-0.00175166	-0.00480649	-0.00209483
710	11	111	11@111	-0.00228356	-0.00176766	-0.00446037	-0.00203024
711	11	114	11@114	-0.00233742	-0.00182255	-0.00424319	-0.00200288
712	11	117	11@117	-0.00252402	-0.0019189	-0.0041494	-0.00201202
713	11	119.507	mEgCIR3653	-0.00278225	-0.0020312	-0.00415794	-0.00204526
714	11	120	11@120	-0.00280241	-0.00203857	-0.00417878	-0.00205932
715	11	123	11@123	-0.00284868	-0.00205799	-0.0042729	-0.00213148
716	11	126	11@126	-0.00280381	-0.00204114	-0.00432441	-0.00218262
717	11	129	11@129	-0.00268659	-0.00199331	-0.00434572	-0.00221875
718	11	132	11@132	-0.00251297	-0.00191632	-0.00435593	-0.00224434
719	11	135	11@135	-0.00229054	-0.0018103	-0.00436092	-0.00226304
720	11	138	11@138	-0.00202268	-0.00167035	-0.00436743	-0.0022754
721	11	141	11@141	-0.00172171	-0.0014924	-0.00439483	-0.00228632
722	11	144	11@144	-0.00138549	-0.0061101	-0.0044561	-0.0022935
723	11	146.744	mEgCIR3766	-0.00480014	-0.00476839	-0.00456901	-0.00230117
724	11	147	11@147	-0.00473951	-0.00476651	-0.00453652	-0.00228639
725	11	150	11@150	-0.00406422	-0.00469191	-0.00417374	-0.00212938
726	11	153	11@153	-0.00347947	-0.00458478	-0.00386121	-0.00201164
727	11	156	11@156	-0.00302602	-0.00448886	-0.00361188	-0.00193127
728	11	159	11@159	-0.00269425	-0.00443474	-0.00342025	-0.00189095
729	11	162	11@162	-0.00251873	-0.00445309	-0.00329063	-0.00189097
730	11	164.578	mEgCIR1977	-0.00258918	-0.00455858	-0.00323977	-0.00193093
731	11	165	11@165	-0.00274347	-0.00443387	-0.00321347	-0.00189966
732	11	168	11@168	-0.00446676	-0.0037629	-0.00317931	-0.00172659
733	11	170.969	mEgCIR3382	-0.00155652	-0.00348744	-0.00342233	-0.00164518
734	12	0	mEgCIR1730	-0.00239308	-0.004945	-0.00591225	-0.004453
735	12	3	12@3	-0.00292672	-0.00300418	-0.00203667	-0.00316817
736	12	6	12@6	-0.00312939	-0.00132647	-0.00232229	-0.00212849
737	12	9	12@9	-0.00300945	0.0427901	-0.00209713	-0.001309
738	12	12	12@12	-0.00256541	0.274753	-0.00135816	-0.000700186
739	12	13.459	mEgCIR2414	-0.00224185	0.357164	-0.0040466	-0.000484495
740	12	15	12@15	-0.00163908	0.386173	-0.00162936	-0.000204348
741	12	17.956	mEgCIR3672	-0.00164318	0.53522	0.075864	0.0166618
742	12	18	12@18	-0.00166263	0.536481	0.0747686	0.0173082
743	12	21	12@21	-0.00325145	0.568559	0.0249571	0.0812366
744	12	22.125	mCnCIRB5	-0.00390035	0.58173	0.011756	0.113772
745	12	24	12@24	-0.00556523	0.412448	-0.000543628	0.0671184
746	12	27	12@27	-0.00164095	0.171138	-0.00273777	0.014005
747	12	30	12@30	-0.00209367	0.0166919	-0.00465043	-0.000230477
748	12	33	12@33	-0.00251573	-0.000783783	-0.00129409	-0.00118669
749	12	36	12@36	-0.00292591	-0.00234035	-0.00159906	-0.00236691
750	12	37.997	mEgCIR2433	-0.00319402	-0.00355652	-0.00178136	-0.00332866
751	12	39	12@39	-0.0031271	-0.00355984	-0.00180669	-0.00339393
752	12	42	12@42	-0.00296455	-0.00368145	-0.00189077	-0.00365299
753	12	45	12@45	-0.00284894	-0.00392567	-0.00198459	-0.0039808
754	12	48	12@48	-0.00276666	-0.00423265	-0.002084	-0.00433209
755	12	51	12@51	-0.00270942	-0.00458789	-0.00218687	-0.00470122
756	12	54	12@54	-0.0026784	-0.0049653	-0.00229501	-0.00506305
757	12	57	12@57	-0.00265967	-0.00534219	-0.00240173	-0.00540455
758	12	60	12@60	-0.00265389	-0.00572436	-0.0025094	-0.00572905
759	12	63	12@63	-0.00265459	-0.00608215	-0.00261864	-0.00602086
760	12	66	12@66	-0.00266241	-0.0013207	-0.00272933	-0.00628177
761	12	69	12@69	-0.00267555	-0.00138719	-0.00284209	-0.0013358
762	12	72	12@72	-0.00268961	-0.00144854	-0.00295686	-0.00137326
763	12	75	12@75	-0.00269619	-0.00150276	-0.0030648	-0.00140036
764	12	78	12@78	-0.00270171	-0.00154948	-0.00317748	-0.00141648
765	12	81	12@81	-0.00269624	-0.00158272	-0.00328673	-0.00141451
766	12	84	12@84	-0.00266899	-0.00159768	-0.00338542	-0.00138838
767	12	84.314	mEgCIR2621	-0.00266603	-0.00159769	-0.0033959	-0.00138398
768	12	87	12@87	-0.00291155	-0.00150713	-0.00337092	-0.00614044
769	12	90	12@90	-0.00318994	-0.00141005	-0.00338623	-0.00544089
770	12	93	12@93	-0.00347065	-0.00131307	-0.00344988	-0.00469774
771	12	96	12@96	-0.00375534	-0.00590608	-0.00356021	-0.00389975
772	12	99	12@99	-0.00403941	-0.00539431	-0.00371259	-0.0030261
773	12	102	12@102	-0.00432329	-0.0048194	-0.00391019	-0.00203378
774	12	104.041	mEgCIR0827	-0.0045108	-0.0043612	-0.00406625	-0.00125051
775	12	105	12@105	-0.00473478	-0.00473008	-0.0042616	-0.00172786
776	12	108	12@108	-0.00527813	-0.00569041	-0.00473799	-0.00309335
777	12	111	12@111	-0.00564736	-0.00133313	-0.0050591	-0.00434036
778	12	114	12@114	-0.00590447	-0.0014853	-0.00527337	-0.00553641
779	12	117	12@117	-0.0060644	-0.00164457	-0.00538382	-0.0013864
780	12	119.639	mEgCIR2525	-0.00613133	-0.00180582	-0.00538827	-0.00162016
781	12	120	12@120	-0.00611666	-0.00180238	-0.00540336	-0.00162225
782	12	123	12@123	-0.00599395	-0.00177598	-0.00550454	-0.00164317
783	12	126	12@126	-0.00586718	-0.00175943	-0.00557104	-0.00167236
784	12	129	12@129	-0.00575836	-0.00175264	-0.00563127	-0.00170841
785	12	132	12@132	-0.00566985	-0.00175069	-0.00569364	-0.00174759
786	12	135	12@135	-0.0056075	-0.00175524	-0.00576814	-0.00178996
787	12	138	12@138	-0.00557996	-0.0017655	-0.00586697	-0.00183508
788	12	141	12@141	-0.00558874	-0.00177936	-0.0059915	-0.00188195
789	12	144	12@144	-0.00564151	-0.00180078	-0.00615107	-0.00193351
790	12	147	12@147	-0.00573941	-0.00182653	-0.00130406	-0.00198688
791	12	150	12@150	-0.00588898	-0.00185859	-0.0013523	-0.00204208
792	12	152.144	mEgCIR0906	-0.00603368	-0.00188573	-0.00139307	-0.00208285
793	12	153	12@153	-0.00595749	-0.00186544	-0.00136999	-0.00206005
794	12	156	12@156	-0.0057396	-0.00179877	-0.00130163	-0.00198114
795	12	159	12@159	-0.00560797	-0.00175097	-0.00609989	-0.00191294
796	12	162	12@162	-0.00556058	-0.00171931	-0.00596585	-0.00185407
797	12	165	12@165	-0.00558665	-0.001707	-0.00592866	-0.0018071
798	12	168	12@168	-0.00569409	-0.00171498	-0.00600229	-0.00177447
799	12	169.978	mEgCIR0465	-0.00580368	-0.00173126	-0.00610967	-0.00176204
800	12	171	12@171	-0.00570864	-0.0016906	-0.00600685	-0.00172827
801	12	174	12@174	-0.00546831	-0.00156207	-0.00574855	-0.00161922
802	12	177	12@177	-0.00528703	-0.00141415	-0.00555126	-0.0014896
803	12	180	12@180	-0.00516102	-0.00606143	-0.00540977	-0.00133786
804	12	183	12@183	-0.00509537	-0.00513114	-0.00532907	-0.00565634
805	12	186	12@186	-0.00508637	-0.00404977	-0.00530675	-0.00464409
806	12	189	12@189	-0.00512707	-0.00280238	-0.00533325	-0.00345507
807	12	192	12@192	-0.00522698	-0.00134732	-0.0054152	-0.00203883
808	12	195	12@195	-0.00538807	0.00264481	-0.00555326	-0.000335256
809	12	198	12@198	-0.00560281	0.0969271	-0.005739	0.0482147
810	12	201	12@201	-0.00587506	0.289047	-0.00597083	0.210182
811	12	202.674	mEgCIR3538	-0.00605206	0.427061	-0.00611654	0.337499
812	12	204	12@204	-0.00603606	0.270411	-0.00596743	0.247249
813	12	207	12@207	-0.00609283	0.0266225	-0.00574403	0.0790542
814	12	210	12@210	-0.0062705	-0.00169453	-0.00566804	0.00019706
815	12	213	12@213	-0.00135149	-0.00413219	-0.00574927	-0.00164113
816	12	213.582	mEgCIR3825	-0.00136763	-0.00456664	-0.00578396	-0.00197766
817	12	216	12@216	-0.00135968	-0.00515605	-0.00568055	-0.002224
818	12	219	12@219	-0.0013839	-0.00135494	-0.00580978	-0.0031067
819	12	222	12@222	-0.00142198	-0.00179112	-0.00623003	-0.00469492
820	12	222.299	mEgCIR0790	-0.0014254	-0.00184268	-0.00628841	-0.00489958
821	12	225	12@225	-0.00134252	-0.00176273	-0.00606642	-0.00513316
822	12	227.456	mEgCIR3311	-0.00130022	-0.00177563	-0.00607228	-0.00564017
823	13	0	mEgCIR2569	-0.00471294	-0.00457816	-0.00440278	-0.00587646
824	13	3	13@3	-0.0042864	-0.00180688	-0.00350052	-0.00201957
825	13	5.268	mEgCIR3555	-0.00388621	-0.0020559	-0.00278671	-0.00216619
826	13	6	13@6	-0.00371744	-0.0019791	-0.00270419	-0.00211142
827	13	9	13@9	-0.0030471	-0.00169494	-0.00233397	-0.00191418
828	13	12	13@12	-0.0024019	-0.00144401	-0.00192482	-0.00174802
829	13	15	13@15	-0.00178714	-0.00592307	-0.00150026	-0.00160613
830	13	18	13@18	-0.00573656	-0.00491311	-0.00510412	-0.00148295
831	13	21	13@21	-0.00298619	-0.00396968	-0.0029719	-0.00137344
832	13	24	13@24	-0.000358285	-0.00308149	-0.000830145	-0.00620423
833	13	27	13@27	0.00214903	-0.00223065	0.00131937	-0.00577333
834	13	30	13@30	0.0300357	-0.001409	0.0225352	-0.0053799
835	13	30.809	mEgCIR0832	0.035842	-0.00119076	0.0284431	-0.00527825
836	13	33	13@33	-0.00268104	-0.00290022	-0.000745699	-0.00540123
837	13	36	13@36	-0.0022152	-0.00451433	-0.00141183	-0.00133659
838	13	39	13@39	-0.00349114	-0.00553629	-0.00269319	-0.00180801
839	13	39.527	mCnCIR0038	-0.00370074	-0.00567384	-0.00293866	-0.00191888
840	13	42	13@42	-0.00398749	-0.00163912	-0.00346034	-0.00186836
841	13	43.696	mEgCIR2212	-0.0048727	-0.00622848	-0.00447856	-0.00168518
842	13	45	13@45	-0.0047357	-0.0013606	-0.00429135	-0.0017016
843	13	48	13@48	-0.0045086	-0.00166422	-0.00418784	-0.00190599
844	13	50.088	mEgCIR3810	-0.00440804	-0.00196502	-0.00443428	-0.00217953
845	13	51	13@51	-0.00430675	-0.00196299	-0.00431141	-0.00216524
846	13	54	13@54	-0.00405426	-0.00199053	-0.00407551	-0.00216314
847	13	57	13@57	-0.00386908	-0.00205408	-0.00400896	-0.00220729
848	13	60	13@60	-0.00369934	-0.0021354	-0.00403642	-0.00227426
849	13	63	13@63	-0.0035162	-0.0022253	-0.0041181	-0.0023508
850	13	66	13@66	-0.00329749	-0.0023176	-0.00423145	-0.00243091
851	13	69	13@69	-0.00301024	-0.00240465	-0.00435521	-0.00250571
852	13	72	13@72	-0.00261202	-0.00248045	-0.00447092	-0.00257102
853	13	75	13@75	-0.00203589	-0.00253153	-0.00455579	-0.00261728
854	13	78	13@78	-0.0054763	-0.00254069	-0.00456878	-0.00263188
855	13	80.897	mEgCIR3399	0.00098775	-0.00247959	-0.00444396	-0.00259741
856	13	81	13@81	0.000854834	-0.00247882	-0.00445312	-0.00259474
857	13	84	13@84	-0.00273095	-0.00246115	-0.00479129	-0.00252658
858	13	87	13@87	-0.0053251	-0.00243996	-0.0051063	-0.00245968
859	13	90	13@90	-0.0014881	-0.00242757	-0.00538824	-0.00240394
860	13	93	13@93	-0.00171813	-0.00243517	-0.00563807	-0.00236692
861	13	94.619	mEgEST0259	-0.00179441	-0.00245019	-0.00576105	-0.00235519
862	14	0	mEgCIR3569	0.0837143	0.229467	0.000150765	0.168603
863	14	3	14@3	0.00281982	0.640787	-0.0058665	0.438832
864	14	6	14@6	-0.00103694	1.17843	-0.00225605	0.789156
865	14	7.541	mEgCIR0779	-0.00268882	1.46982	-0.00269143	0.979664
866	14	7.551	mEgCIR3350	-0.00267062	1.4722	-0.0026915	0.979972
867	14	9	14@9	-0.0006132	1.78492	-0.00222828	1.2871
868	14	12	14@12	0.00468827	2.36553	-0.00425194	1.93954
869	14	12.819	mEgCIR2427	0.0443682	2.50309	-0.00212432	2.11595
870	14	15	14@15	0.0760272	2.26624	6.34e-05	1.96207
871	14	18	14@18	0.105463	1.77999	0.00197085	1.64928
872	14	21	14@21	0.0946424	1.1787	0.00261883	1.27073
873	14	22.742	mCnCIR0124	0.0679878	0.829542	0.00237222	1.04919
874	14	24	14@24	0.0569515	0.771735	0.00165598	1.01077
875	14	27	14@27	0.0285487	0.629847	-0.000156587	0.911472
876	14	30	14@30	0.00117889	0.486924	-0.00213842	0.797855
877	14	33	14@33	-0.00121401	0.353929	-0.00435631	0.671726
878	14	36	14@36	-0.00381509	0.236591	-0.00141752	0.533983
879	14	39	14@39	-0.00138492	0.138543	-0.00197681	0.391071
880	14	42	14@42	-0.00204613	0.0629127	-0.00260921	0.252446
881	14	42.025	mEgCIR3546	-0.00204783	0.0623281	-0.00261178	0.251262
882	14	45	14@45	-0.00238377	0.0370856	-0.00276504	0.250633
883	14	48	14@48	-0.00267306	0.0232225	-0.00288863	0.271756
884	14	51	14@51	-0.00291968	0.0166774	-0.00298874	0.310042
885	14	54	14@54	-0.00313713	0.0146565	-0.00307316	0.365401
886	14	57	14@57	-0.00333525	0.0173763	-0.00314901	0.438918
887	14	60	14@60	-0.0035132	0.0253393	-0.00321537	0.528662
888	14	63	14@63	-0.0036915	0.040416	-0.00328817	0.629591
889	14	66	14@66	-0.00386078	0.0651369	-0.00335584	0.738911
890	14	69	14@69	-0.00403215	0.100564	-0.00342877	0.85161
891	14	72	14@72	-0.00421076	0.147699	-0.00350571	0.965417
892	14	75	14@75	-0.0043969	0.207916	-0.00358974	1.07997
893	14	78	14@78	-0.00459512	0.27903	-0.00368011	1.19132
894	14	81	14@81	-0.00480625	0.362014	-0.00377662	1.30403
895	14	84	14@84	-0.00503142	0.457733	-0.00388188	1.42041
896	14	85.4	mEgCIR3607	-0.00514192	0.506127	-0.00393439	1.47517
897	14	87	14@87	-0.0054085	0.524282	-0.00415591	1.56626
898	14	90	14@90	-0.00593425	0.544297	-0.00460362	1.68831
899	14	93	14@93	-0.00134009	0.546859	-0.00512056	1.74659
900	14	96	14@96	-0.00147571	0.536917	-0.00572465	1.75444
901	14	96.557	mEgCIR0772	-0.00150312	0.534282	-0.00585034	1.75127
902	14	99	14@99	-0.00146675	0.252532	-0.00610538	1.14955
903	14	102	14@102	-0.00148022	0.0173558	-0.00135696	0.471991
904	14	105	14@105	-0.00155995	-0.00305149	-0.00150553	0.0665014
905	14	105.275	mEgCIR0588	-0.00157036	-0.00346029	-0.00152124	0.0474764
906	14	108	14@108	-0.00153776	-0.00322021	-0.00149687	0.0184287
907	14	111	14@111	-0.00154539	-0.00328194	-0.00150325	0.000121122
908	14	114	14@114	-0.0016012	-0.00372675	-0.00154497	-0.00182834
909	14	116.432	mEgCIR3633	-0.00168366	-0.00442252	-0.00160462	-0.00366215
910	15	0	mEgCIR1492	-0.0046409	-0.00163915	-0.00175591	-0.00216591
911	15	1.01	mEgCIR0037	-0.00112264	-0.00170852	-0.00383566	-0.00217443
912	15	3	15@3	-0.00488475	-0.00153652	-0.00145805	-0.00194989
913	15	5.179	mEgCIR0781	-0.00179295	-0.00139007	-0.00210739	-0.00174852
914	15	6	15@6	-0.00212204	-0.00135536	-0.00248012	-0.00169034
915	15	9	15@9	-0.00311759	-0.0061635	-0.00362368	-0.00151558
916	15	12	15@12	-0.00388288	-0.0060232	-0.00453052	-0.00139368
917	15	15	15@15	-0.00453129	-0.00615646	-0.00531689	-0.00131737
918	15	18	15@18	-0.00513418	-0.00134604	-0.00606146	-0.00622273
919	15	20.234	mEgCIR2409	-0.00558592	-0.00144354	-0.00136156	-0.00618537
920	15	21	15@21	-0.00538409	-0.00600005	-0.00135955	-0.00493605
921	15	24	15@24	-0.00478714	-0.00184991	-0.00138529	0.00493252
922	15	24.404	mEgCIR0177	-0.00472973	-0.00127642	-0.00139316	0.0292217
923	15	24.414	mEgCIR3346	-0.0042218	0.0286209	-0.0013392	0.141959
924	15	25.424	mEgCIR0409	-0.00529062	-0.00268924	-0.00151918	4.46e-05
925	15	26.434	mEgCIR2670	-0.00603657	-0.00519976	-0.00158906	-0.00282731
926	15	27	15@27	-0.0059531	-0.00576776	-0.00156307	-0.0033995
927	15	30	15@30	-0.00574901	-0.00175164	-0.0014812	-0.00626254
928	15	33	15@33	-0.00586411	-0.00221574	-0.00148373	-0.00180576
929	15	36	15@36	-0.00625049	-0.00255974	-0.00156645	-0.00224474
930	15	38.857	mEgCIR3727	-0.00140045	-0.0027632	-0.00171559	-0.00258361
931	15	39	15@39	-0.00139606	-0.00275201	-0.00170979	-0.00257194
932	15	42	15@42	-0.00131224	-0.00254468	-0.00159503	-0.00236332
933	15	45	15@45	-0.00605887	-0.00239839	-0.00151434	-0.00220614
934	15	48	15@48	-0.00581756	-0.00231178	-0.00146628	-0.00210381
935	15	51	15@51	-0.00567049	-0.00228344	-0.00145158	-0.00205405
936	15	51.28	mEgCIR3593	-0.00566032	-0.0022843	-0.00145162	-0.0020525
937	15	54	15@54	-0.00549067	-0.00217169	-0.00136027	-0.00187174
938	15	57	15@57	-0.00530187	-0.00208625	-0.00618656	-0.00171518
939	15	60	15@60	-0.00509773	-0.00203728	-0.00579441	-0.0015997
940	15	63	15@63	-0.00486511	-0.00201998	-0.00542549	-0.00152028
941	15	66	15@66	-0.00459199	-0.00203619	-0.00507292	-0.00147998
942	15	69	15@69	-0.00425633	-0.00208538	-0.00471742	-0.00148116
943	15	72	15@72	-0.00382958	-0.00216428	-0.00434474	-0.00152668
944	15	73.594	mEgCIR2590	-0.00355505	-0.00222014	-0.004135	-0.00157252
945	15	75	15@75	-0.00375094	-0.00225039	-0.00437948	-0.00159319
946	15	77.763	mEgCIR2860	-0.0039756	-0.00228945	-0.0048247	-0.00165186
947	15	78	15@78	-0.00387853	-0.00228812	-0.00476652	-0.00164322
948	15	78.774	mEgCIR3534	-0.00357442	-0.00227767	-0.00459027	-0.00161614
949	15	78.784	mEgCIR3655	-0.00356961	-0.00227675	-0.0045896	-0.00161416
950	15	81	15@81	-0.00398429	-0.00224401	-0.00448122	-0.00155782
951	15	84	15@84	-0.00433533	-0.00225566	-0.00449596	-0.00164439
952	15	87	15@87	-0.00469239	-0.00234214	-0.00480768	-0.00188946
953	15	88.706	mEgCIR2144	-0.00499597	-0.0024294	-0.0051675	-0.00209542
954	15	90	15@90	-0.00515431	-0.0024257	-0.00533225	-0.00215242
955	15	92.875	mEgCIR3718	-0.00588161	-0.00252898	-0.00607802	-0.00234402
956	15	93	15@93	-0.00586729	-0.00251948	-0.00605173	-0.00233725
957	15	96	15@96	-0.00565238	-0.00232343	-0.00561076	-0.00219701
958	15	99	15@99	-0.00561565	-0.0022125	-0.00543231	-0.00211409
959	15	102	15@102	-0.00571867	-0.00215928	-0.00541957	-0.00206719
960	15	105	15@105	-0.00594306	-0.00214587	-0.00552452	-0.00204395
961	15	108	15@108	-0.00629662	-0.00216142	-0.00572617	-0.00203596
962	15	110.709	mEgCIR3295	-0.00138621	-0.00219272	-0.00599556	-0.00203775
963	15	111	15@111	-0.00138522	-0.0022092	-0.00596802	-0.00204623
964	15	114	15@114	-0.00137172	-0.00236587	-0.00566419	-0.00213889
965	15	117	15@117	-0.00135691	-0.00249406	-0.00538991	-0.0022323
966	15	120	15@120	-0.00134308	-0.00258814	-0.00513639	-0.00231656
967	15	120.631	mEgCIR2380	-0.00134075	-0.00260162	-0.0050855	-0.00233205
968	15	121.642	mEgCIR0773	-0.00132337	-0.00259534	-0.00506895	-0.00234097
969	15	123	15@123	-0.00603998	-0.00260092	-0.00500052	-0.00239012
970	15	124.735	mEgCIR0230	-0.00564824	-0.00262007	-0.0049836	-0.00245898
971	15	126	15@126	-0.00504642	-0.00259035	-0.00453683	-0.0024511
972	15	129	15@129	-0.00389437	-0.00256912	-0.0037579	-0.0024856
973	15	132	15@132	-0.00306574	-0.0026231	-0.00330143	-0.00260369
974	15	134.658	mEgCIR3292	-0.00254602	-0.00274377	-0.00310827	-0.00279362
975	15	135	15@135	-0.00269983	-0.00276706	-0.00321646	-0.00281238
976	15	136.699	mEgCIR3433	-0.00340895	-0.00289375	-0.00366545	-0.00290857
977	15	137.709	mEgCIR3402	-0.00385546	-0.00296691	-0.00388071	-0.00295386
978	16	0	mEgCIR3639	-0.00166479	0.000662383	-0.002136	-0.00300198
979	16	3	16@3	-0.00284504	-0.000420271	-0.00220731	-0.00285948
980	16	6	16@6	-0.00352421	-0.000882816	-0.00224464	-0.00267545
981	16	9	16@9	-0.00387392	-0.00121443	-0.00226905	-0.00245818
982	16	12	16@12	-0.00397813	-0.00146432	-0.00229457	-0.00220987
983	16	15	16@15	-0.00394031	-0.00169741	-0.00233969	-0.00194921
984	16	18	16@18	-0.0038469	-0.00196013	-0.00243471	-0.00168898
985	16	18.12	mEgCIR3745	-0.00384144	-0.00196976	-0.00244018	-0.00167695
986	16	21	16@21	-0.00129402	-0.00369386	-0.00226663	-0.00495917
987	16	23.5	mEgEST0180	0.000299415	-0.00547722	-0.00188108	-0.00154389
988	16	24	16@24	0.000854381	-0.00557725	-0.00179056	-0.00157433
989	16	27	16@27	0.0390973	-0.00130714	-0.00131354	-0.00175701
990	16	30	16@30	0.0810104	-0.0015083	-0.0045708	-0.00193637
991	16	32.696	mEgCIR0353	0.102794	-0.00170013	-0.00353345	-0.00207215
992	16	33	16@33	0.10478	-0.00170598	-0.00334044	-0.00206714
993	16	34.219	mEgCIR3298	0.108374	-0.00172209	-0.00267908	-0.00203366
994	16	35.639	mEgCIR2436	0.00145303	-0.00204806	-0.0014629	-0.0023491
995	16	36	16@36	0.0016616	-0.00199257	-0.001455	-0.00231356
996	16	39	16@39	0.0248524	-0.00154424	-0.00151745	-0.00203723
997	16	42	16@42	0.0304478	-0.00536866	-0.00177452	-0.00178882
998	16	45	16@45	0.0255373	-0.00329092	-0.00219419	-0.00157605
999	16	48	16@48	0.00287317	-0.00125112	-0.0027527	-0.00139854
1000	16	51	16@51	0.00168429	0.00483439	-0.00344034	-0.0061081
1001	16	53.187	mEgCIR3750	0.000493305	0.0340736	-0.00400689	-0.0057399
1002	16	54	16@54	-0.000899797	0.017901	-0.00424829	-0.0062414
1003	16	57	16@57	-0.00609974	-0.000992581	-0.00514522	-0.00166623
1004	16	60	16@60	-0.00238142	-0.00360863	-0.00605007	-0.00204716
1005	16	63	16@63	-0.00351131	-0.00131026	-0.00143155	-0.00242838
1006	16	65.227	mEgCIR0782	-0.00438974	-0.00175137	-0.00157395	-0.00271481
