# Supplementary material for: Identification of Ganoderma Disease Resistance Loci Using Natural Field Infection of an Oil Palm Multiparental Population
Source: G3 (Bethesda). 2017 Jun 5;7(6):1683–92. doi: 10.1534/g3.117.041764 (PMC5473749; doi:10.1534/g3.117.041764)
Supplement: Supplementary file 2 [file 1683File002.xlsx]

## Sheet: Table_S4
Table S4. Genotyping design and genetic map of the oil palm multi-parent population Eg9PP.
Table S4. Genotyping design and genetic map of the oil palm multi-parent population Eg9PP.
Marker	Forward	Reverse	LG	cM	Chr	Mb	Family
							D1Y1	D1L3	D2Y1	D2L1	D2L2	D2L3	D3Y1	D3L1	D3L2	D3L3	D4L1	D4L3	D5L2	D5L3
mEgCIR1713	GCTGAAGATGAAATTGATGTA	TTCAGGTCCACTTTCATTTA	1	0	3	60.0544	X	X	X	X	X	X	X	X	X	X	X	X	X	X
mEgCIR0257	GCAGCTAGTCACCTGAAC	GACGAGACTGGAAAGATG	1		3	58.5883	X	X	X	X	X	X	X	X	X	X	X	X	X	X
mEgCIR3803	CATAACTGGCAAGAGATCAG	CAATCAGTTCCAAACTGTCTAG	1	4.2	3	58.1738	X	X	X	X	X	X	X	X	X	X	X	X	X	X
mEgCIR2527	GCATCCCAAAAGGTATC	CCTTGAGAAAGTTGCATAC	1	16.2	3	53.5566	X	X	X	X	X	X	X	X	X	X	X	X	X	X
mEgCIR0365	TCTCCCCTCCTTCGTCT	TGGGTGTCAGAGGGAAA	1		3	48.3834	X	X	X	X	X	X	X	X	X	X	X	X	X	X
mEgCIR3788	TTGTATGACCAAAGACAGC	AGCGCAACATCAGACTA	1	37.4	3	42.0271	X	X	X	X	X	X	X	X	X	X	X	X	X	X
mEgCIR3819	CCTCCTTTGGAATTATG	GTGTTTGATGGGACATACA	1	44.5			X	X	X	X	X	X	X	X	X	X	X	X	X	X
mEgCIR0399	CGAGGCCCAAAAACATTCAC	GGTCCCGATCCCGTCTACTG	1	54.9	3	39.0484				X								X
mEgCIR3297	GGCGGGGCCGAAGGTAGAGG	TCCGGCCCTAGCACCACATC	1	57.4	3	39.3267			X	X			X				X	X	X	X
mEgCIR3316	CTACCCATCTCATCCCATATA	CCTCCACCTCGTCCTTACTC	1	62.3						X
mEgCIR0380	GCTCGGTACGCTTGTTTC	TGTTGATGGGCATAGAATAGTA	1	76	3	25.0778				X	X							X
mEgCIR3428	GACAGCTCGTGATGTAGA	GTTCTTGGCCGCTATAT	1	79.4	3	24.4384			X	X	X		X	X			X	X	X	X
mEgCIR0268	GCAACACCATTAGAGAGA	TCCATGCATCCAAACAG	1	91.3	3	19.4689				X								X		X
mEgCIR3813	CATACCCTGCTTATCTTTC	GTAGATACCCGTTAGTTGAC	1	92.8	3	18.7158			X	X	X		X	X			X	X	X	X
mEgCIR0280	TCCTAATCCGAACTCATAAG	CTAGGGCATTCCAGAGC	1	107.9	3	13.4058				X								X
mEgCIR3809	CCTTGCATTCCACTATT	AGTTCTCAAGCCTCACA	1	110.1	3	13.5388			X	X	X		X	X			X	X	X	X
mEgCIR0874	TCCAGTTGTCGAGTTGTAGT	ATTATGGGGTTATGCTTTCA	1	111.7	3	12.8909				X								X
mEgCIR3782	TTTTACAACAACCCCAGAGA	GTTACCTGAGCTTGTGTTTATC	1	114.3	3	12.0143				X								X
mEgCIR2763	TCCTCACTGCTCCTCTAATC	ACTCCCTATGGACCTTAGTC	1	117	3	11.0584			X	X	X		X	X			X	X	X	X
mEgCIR3847	CGTTAGTGTCGCTTATTATG	AAATGAGGAAGCGTAAC	1	122.2	3	9.6669			X	X			X					X
mEgCIR3392	AGCAAGGGAGAAAGATG	CGAGCAATCAACCTGACTA	1	131.5	3	5.82141			X	X	X		X	X			X	X	X	X
mEgCIR0802	CTCCTTTGGCGTATCCTTTA	TACGTGCAGTGGGTTCTTTC	1	142						X	X			X			X	X	X	X
mEgCIR0332	ATTTCGTAAGGTGGGTGT	CCTCCAAACTCCTCTGT	1	143.4					X	X	X						X	X	X	X
mCnCIR0067	AAAGGAGGCAGGACAC	CAAGGCAGAGCATCAC	1	143.5	3	14.2082			X	X
mEgCIR3792	CAGCACACAAATGACAT	CACCTTTCCTTTTTGTC	2	0	8	39			X	X	X		X	X			X		X	X
mEgCIR2149	TCCTTGTTGGTCCATCTCTA	ACAATGGGTGAAGGATAGA	2	4.7	8	37.5165				X							X	X
mEgCIR0793	GTACTTCGCAACTATTCCTTTTCTT	AGTTGATCGTGGTGCCTGAC	2	10.8	8	35.3698			X	X			X	X
mEgCIR3282	GTAACAGCATCCACACTAAC	GCAGGACAGGAGTAATGAGT	2	14.7	8	34.6107			X	X	X		X	X			X	X	X	X
mEgCIR0800	GTGGGACAATTGAAAGGGAAGT	CCAGCTGCCAAATGCTGTAG	2	15.6	8	34.7446			X	X			X					X
mEgCIR0572	CTCTCTTTTACCTTCTTTGTTGG	AACCATCCCCGACTCAC	2	41.3	8	25.468			X	X	X		X	X			X	X	X	X
mEgCIR0408	TTGCGGCCCATCGTAATC	TCCCTGCAGTGTCCCTCTTT	2	64.1	8	28.0883			X	X			X
mEgCIR0008	TGACAAGACTGCCAAGGA	GTTTAAGCATCCACGCAA	2	76.4	8	36.7222			X	X	X		X	X			X	X	X	X
mEgCIR3649	TTTAGAGGACAAGGAGATAAG	CGACCGTGTCAAGAGTG	2	89.4	8	15.6096			X	X	X		X	X			X	X	X
mEgCIR2659	TCTTTTCTACTTCGTGTCTT	TGCTGTCCTTCATCTCATA	2	96.4	8	14.0159				X			X					X	X
mEgCIR2575	GGGACTTCGCAAACTGTAGCA	CGGTGGCGTATGGTGGATT	2	100.8	8	14.3409				X
mEgCIR2215	GAACTTGGCGTGTAACT	TGGTAGGTCTATTTGAGAGT	2	122.7	8	4.57502			X	X	X		X	X			X	X	X	X
mEgCIR3683	GTAGCTTGAACCTGAAA	AGAACCACCGGAGTTAC	2	137.3					X	X	X		X	X			X	X	X	X
mEgEST0237	GCTGCTTTGGTGACCTCTTT	GAGGAGAAAGGGATTGTTTGG	2	148	8	10.476			X	X	X		X	X			X	X	X	X
mEgCIR3698	AAGCCACCAGGATCATC	GTCATTGCCACCTCTAACT	3	0	8	30.1498			X	X	X		X	X			X	X	X	X
mEgCIR2518	GATCCCAATGGTAAAGACT	AAGCCTCAAAAGAAGACC	3	7.7	14	23.0183				X			X					X
mEgCIR0369	GGGTAGCAAACCTTGTATTA	ACTTCCATTGTCTCATTATTCT	3	14.9	14	16.2942			X	X	X		X	X			X	X	X	X
mEgCIR0882	TTGATCTTAGACATAACATACTGTA	AAAGCGCGTAATCTCATAGT	3	15.9	14	16.0957												X
mCnCIRH6	GTCTTTTTCTTCACCATTT	AGTCTGCACATCTTCATCT	3	33.6	14	8.24363			X	X			X	X			X	X		X
mEgCIR0425	AGCAAGAGCAAGAGCAGAACT	CTTGGGGGCTTCGCTATC	3	37.6	14	7.87281			X	X	X		X	X			X	X	X	X
mEgCIR0173	TGAACAAGAAGGCGGAAAGAGA	TGCGGGCGAGGAAAGGT	3	42.8	14	9.27731				X	X			X			X	X	X	X
mEgCIR3544	AGCAGGGCAAGAGCAATACT	TTCAGCAGCAGGAAACATC	3	45.2	5	12.7269			X	X			X	X				X
mEgCIR0912	CCATACATATGTTTGGTGTG	TCTGTGCATGGATTACTG	3	45.2	14	10.192				X								X
mEgCIR3301	GCACTTGGTGGTTATGA	AGCTGCTGATGGATATC	3	52.3	14	6.49125			X	X	X		X				X	X	X	X
mEgCIR3260	AGGGCAAGTCATGTTTC	TATAAGGGCGAGGTATT	3	71.5	14	3.31108			X	X	X		X	X			X	X	X	X
mEgCIR2347	ATTTTGCATGTGTTGAGAGC	CAACCAATTGCACCCTAAAG	3	78.2	14	2.77043			X	X	X		X	X			X	X	X	X
mEgCIR3676	ATATGGGTGGATGTGTG	TGCCCATAGGAAATGTA	4	0	2	1.51385			X	X	X		X	X			X	X	X	X
mEgCIR3275	GAAGCCTGAGACCGCATAGA	TTCGGTGATGAAGATTGAAG	4	18.1	2	7.61306			X	X	X		X	X			X	X	X	X
mEgCIR3716	GCAGACATGGCAGCAAAAAG	GGGGATGTTCCTGGATATCA	4	33.8					X	X	X		X	X			X		X	X
mEgCIR3286	GTTTATCATTTTGGGGTCAG	CGGTGTCCCTCAGGATGTA	4	50.6					X	X			X	X				X
mEgCIR3439	ACTTGTAAACCCTCTTCTCA	GTTTCATTACTTGGCTTCTG	4	63.5						X
mEgCIR1917	CAATGGAAAGAGCTGGAAGT	AAGGTTTCCCTTGAGCACTG	4	74.8					X	X	X		X	X			X	X	X	X
mEgCIR0786	ATGAGGAGAATTTTTAGATGGCAGT	TTTATCAGGAGTTTTTGTTTGAGAG	4	80.4														X
mCnCIR0213	AGCCAGGTGAGGATAGA	GAGGTTGGTTGTGGTG	4	80.4						X								X
mEgCIR0718	TGCTTTCCTTGTCTTCCA	GAGTTTGACCCACTTGTTATTT	4	96.8	2	24.8717			X	X	X		X	X			X	X	X	X
mEgCIR3232	GTGAGCGATTGAGGGGTGTG	GGGGCTTGATTGAGTATTTCCA	4	108	2	30.1184				X	X			X				X	X	X
mEgCIR3310	ATCATGGCCGATCTGTATTA	GGAATGCTGGTCATGGAATATA	4	119.8	2	31.8174			X	X	X		X	X				X	X
mEgCIR3535	AGTTTGAGCTAGTGGTGTC	ACAGGGTTCTTTGTCTACT	4	130.5						X	X			X			X	X	X	X
mEgCIR2423	TCCAAGTAGCAAATGATGAC	TGCCCTGAAACCCTTGA	4	140.3	2	38.6501				X	X			X				X	X
mEgCIR1716	CAGCAGTAGTTAATAACTTAAA	AGTCAGAGCACCTAATACAT	4	143.6	2	40.8149			X	X			X				X	X		X
mEgCIR3693	TGCACACAGGCACACATA	AAAATGGGGTGTAGAGTTG	4	149.3	2	48.2605			X	X			X	X				X
mEgCIR3533	TCTATGGCTCTGTCGTGTAT	CGAGCCGGTAGAAACTAT	4	162.1	2	44.5162				X			X	X				X	X
mEgCIR3769	TCTCTCCAACTAGAAGTTGTAGAC	CATGGGCCAGTAGGAAGTAG	4	165.9	2	45.0797			X	X	X		X	X			X	X	X	X
mCnCIR0246	AACACCAAGCACAATACC	CTCTATCACCATCTTCCCT	4	170.2					X	X
mEgCIR0074	AAGAGAGTTTCACGGTCATA	GACCTCTGCTTGTGTTTCTA	4	171.9	2	48.54				X				X			X	X
mEgCIR2595	TCAAAGAGCCGCACAACAAG	ACTTTGCTGCTTGGTGACTTA	4	179.4	2	50.22			X	X			X	X				X
mEgCIR3160	GCACGCATGGAAGAAAGCAC	ACTGTCTGCAAACACCACCTTA	4	183.7					X	X	X		X	X			X	X	X	X
mEgCIR3705	CCACCATGCAGAATAGTAAG	GTGTGCCCTCAAAAAGTATG	4	187.6						X			X					X
mEgCIR2577	CCACCATGCAGAATAGTAAG	CAGTGTGCCCTCAAAAAGTA	4	187.6						X								X
mEgCIR0801	TGGTTGGCAGGTATTATTAG	TTAGAGGCTGTGATGAGTTG	4	191					X	X	X		X	X			X	X	X	X
mEgCIR3477	CCTTCAAGCAAAGATACC	GGCACCAAACACAGTAA	4	202.1	2	54.9387			X	X	X		X	X			X	X	X	X
mEgCIR3775	TCTTGATATTAAAAGGTCAGGAGAA	CGTTCCCTTTTTCCATAGAT	4	210	2	57.6813			X	X								X
mEgCIR0059	TGCAGGGGATGCTTTTATT	CCCTTAATTCCTGCCTTATT	4	213.5	2	58.1993			X	X	X		X	X			X	X	X	X
mEgCIR0795	AGCAGCTTGGGTACATAAGGTTTTC	CGCTTTGAATGGGTGCCTCAT	4	216.6						X								X
mEgCIR3557	ATTCATTGCCATTCCCTTCA	TTGTCCCCTCTGTTCACTCA	4	225.5	2	61.5676			X	X	X		X	X			X	X	X	X
mEgCIR3691	GCATCATTGGACTATCATACC	TTGTGAACCAGGGAACTATC	5	0	16	7.72301			X	X	X		X	X			X	X	X
mEgCIR3828	AGCCAGATGGAAATACAC	GTGCGATAAAGAGGAGAGT	5	21.1					X	X	X		X	X			X	X	X	X
mEgCIR3902	ACAATAACCTGAGACAACAAGAAAC	ATACATCCCCTCCCCTCTCT	5	37.5	16	5.26503				X	X			X			X	X	X	X
mEgCIR3574	AGAGACCCTATTTGCTTGAT	GACAAAGAGCTTGTCACAC	5	49.2	16	3.58123			X	X			X	X			X	X
mEgEST0291	TTTTCTGGTCTACGGAAGC	ACCATTCAGAGAAAGCACAG	5	52.6					X	X	X		X	X			X	X	X	X
mEgCIR2813	GCTTTGTTGCAGTTTGACTA	GTTTAGGATGTTGCGTGAT	5	58.5	16	2.21325			X	X	X		X	X				X	X	X
mEgCIR3427	AAATGGACTCAACAAACACA	AACTAACCAAAATGGTATATTTA	5	59.4	16	1.81262			X	X	X			X			X	X
mEgCIR3734	TAAGGGCCTATTTGGATGTC	CACCATTCCCAAAATAGTGTGAT	6	0	7	39.2956			X	X	X		X	X			X	X	X	X
mEgCIR3358	CCAAGGAACAACATAGA	GTTCCCATCCTATTAGAC	6	17.3	7	34.6788			X	X	X		X	X			X	X	X	X
mEgCIR3281	TTTCTTATGGCAATCACACG	GGAGGGCAGGAACAAAAAGT	6	19.8	7	33.7797				X			X	X
mCnCIR0105	GAACACACTTTCCACGA	ATTGTAAGGGATTGGCTA	6	34.5	7	28.3806			X	X	X		X	X			X	X	X	X
mCnCIR0069	ATGCCTATGACTCCATCT	AGGAAAGTCCACACTCAC	6	38.1	7					X
mEgCIR3643	TCCACTCTGGCAACTCC	AAGGATGGGCTTTGTAGT	6	55	7	19.4552			X	X			X					X	X	X
mEgCIR3543	GTTCCCTGACCATCTTTGAG	GTCGGCGATTGATTAGATTC	6	55.8	7	18.3256			X	X	X		X	X			X	X	X	X
mEgCIR0804	GGAGTTAGTAAGTTAGTGAGAGAGA	GCGTTGTTTGGATGATG	6	60.1	7	17.6524				X								X		X
mEgCIR0195	CCCACCACCCCTAGCTTCTC	ACCCCGGTCCAAATAAAATC	6	67.3	7	16.1357				X	X			X				X	X	X
mEgCIR3869	CCAATGCAGGGGACATT	GAAGCCAGTGGAAAGATAGT	6	75.6	7	13.5589			X	X				X			X	X	X	X
mEgCIR0219	TTTGCTCGGCGGATACAT	CTCACTGGCCTCTTTCTT	6	84.8	7	10.4375			X	X	X		X	X				X
mEgCIR3383	AGCAAGACACCATGTAGTC	GACACGTGGGATCTAGAC	6	94	7	7.36078			X	X	X			X			X	X	X	X
mEgCIR0580	GCACCAGCACTTTCACAA	CAAACCAATACCCAAGCT	6	108.8	7	1.4508			X	X	X		X	X			X	X	X	X
mEgCIR3590	CAGTGCTCTTCCAGTATTA	GGTTCTGCCTCTTCATACTA	7	0					X	X	X		X	X			X	X	X	X
mEgCIR0894	TGCTTCTTGTCCTTGATACA	CCACGTCTACGAAATGATAA	7	3.4	4	47.4525				X	X								X
mEgCIR3365	ATGGCATAAATCGACAG	GGCAACATGAAGGTAAG	7	5.5	3	36.1949				X
mEgCIR0905	CACCACATGAAGCAAGCAGT	CCTACCACAACCCCAGTCTC	7	15.7	9	29.1415			X	X	X		X	X			X	X	X	X
mEgCIR0254	CCTTTTGTGCTTTCTTC	ACTGCAACCCAAACAAA	7	25.2	9	30.4209			X	X			X	X			X	X
mCnCIR0146	CCTCCTCTAACTCTTCTCC	GTGATGACTTGGAACATAAA	7	33.7	9	32.439				X				X
mEgCIR3389	GTCCATGTGCATAAGAGAG	CTCTTGGCATTTCAGATAC	7	40.3	9	27.9524			X	X	X			X			X	X	X	X
mEgCIR3567	AAAGAAGGAAGCGGGTGGG	AGACCATTACCCCGATGTCAC	7	50.8	11	20.9975			X	X	X		X	X			X	X	X	X
mEgCIR3387	AAAAGCCGATAGTGGGAACA	ATGCTGAGAGGTGGAAAATAGAG	7	61.3	9	16.6122			X	X	X		X	X			X	X	X	X
mEgCIR3300	CATGCACGTAAAGAAAGTGT	CCAAATGCACCCTAAGA	7	65.7						X								X
mCnCIR0139	AACCACCCTTCTTTCTTT	AGGAGTTGGTTGGAGG	7	67.6					X	X							X	X
mEgCIR0055	GAGTTGTGTGGCTCTATAAG	AGACAAAGACCGCTACC	7	72	9	9.19837				X				X
mEgCIR2387	TTGGTGAGCCATTTGCTACA	CCTCCTTCCACCCCTCTACT	7	82.2	9	5.11735			X	X			X	X				X
mEgCIR2029	TAAGGCATGCTGTGTTTGTA	CCTCCTCTGCCTGTTGAGT	7	89.3	9	3.65149			X	X	X		X	X			X	X	X	X
mEgCIR2600	GGGGATGAGTTTGTTTGTTC	CCTGCTTGGCGAGATGA	7	99.3	9	0.426947			X	X	X		X	X			X	X	X	X
mEgCIR3668	GCCTAGTGGACCCTTTATTA	AAACCTCAAAACCTCTATCC	8	0	1	66.1649			X	X	X		X	X			X	X	X	X
mEgCIR3728	TCTATATTTGGTTGGCTTGA	ACTCATTTCAATCTCAGTGTC	8	9.9	1	59.3591			X	X	X		X	X			X	X	X	X
mEgCIR3563	GGCTGAAAATAGTGTGAGAG	TCGTTCTCTTTCCTTTTGTC	8	26.4	1	52.5996			X	X			X				X	X		X
mEgCIR0555	TACCATCACTGACCAATAAC	GTCTTTCTTGCTAACTACAC	8	38.8					X	X			X	X			X	X	X	X
mEgCIR0910	CATATGGCGCACAGGCAC	GCAATACAAGAGCACCCAAAT	8	41.4						X								X
mEgCIR3622	GCCAGTTAGGAATACAA	GTCACGCATTTTTCTTG	8	49	7	43.1516			X	X								X
mCnCIR0192	TTAGTTAGTGCTGTGGATTG	TTGCTATGAGTCCCTTGT	8	53.8						X								X
mEgCIR0246	GGTAAGAGATGAGATGGGTTGTC	AGGAATTAAGGGTTGTAGGTGAA	8	56.9	1	45.1258				X								X
mEgCIR0886	GATCTGCCGGTGCTCCTA	CTCAGTTTAGTCGATCCTTCCATTG	8	56.9	1	45.212			X	X				X				X
mEgCIR0439	CTTACCCCGCCTCCTCTCCT	CGAAATGCCCTTCCTTTACACTA	8	58.3	1	45.7972				X
mEgCIR3711	GTCTCATGTGGCTACCTCTC	AGGCTCCCTGCTTTTAAGT	8	62.5	1	43.4672			X	X	X		X	X			X	X	X	X
mEgCIR3808	CCGCTAACTTGGTATAC	ATTTCCAGCAGCTAATC	8	65.1	1	41.3542				X								X
mEgCIR0778	TTCGTTATCCAAACCATATCTTAT	CCTCAAAGAGTATTGGATGATCTAT	8	67.8	1	41.1706				X
mEgCIR2291	ATGCCCGGATCTTTGTGTAG	TTGTTCGTGTTAATCAAGTGTATG	8	83.4	1	36.4335			X	X	X		X	X			X	X	X	X
mEgCIR3376	CCCTCCCTGCTACCTTCT	TTATGTGAGTGCCTTTGATG	8	89	1	35.1628				X			X				X	X	X	X
mEgCIR0774	TGGCCGAGGCAGAAGAAAAT	GCTTGGTGGGTAAGCTGGATTATT	8	98	1	32.1597			X	X				X
mEgCIR0163	ATGCATGTGATTTTATTAGGTGAGA	CGACCCTCAGTCAATCAGTAAG	8	103.7	1	29.1589			X	X				X				X
mCnCIR0109	CCTACCACACCTTCCA	ATCATCTCAGTCCTTCTCA	8	114.8	1	24.184			X	X	X		X	X			X	X
mEgCIR3328	GAGGGGGTTGGGACATTAC	TAGCTCACAACCCAGAATCTAT	8	124.2	1	21.9662				X								X
mEgCIR0836	GCCCACACATAAAAGGTA	TTGTCTCCGATATTTATATACTA	8	126.2	1	21.7229				X								X
mEgCIR0775	CATATGGCTAAGAAAGCCAACAGAATA	CGTGGTTGTGTATAGGCTGATTCTA	8	126.8	1	21.6106			X	X				X				X
mEgCIR3890	GTGCAGATGCAGATTATATG	CCTTTAGAATTGCCGTATC	8	138.4	1	16.8631			X	X	X		X				X	X	X	X
mEgCIR3732	ATTTTATTTGGCTTGGTATA	ACTTTTCTATCTAATTCTTGAAGAT	8	147.4	1	13.7164				X								X
mEgCIR2450	TGACGGTACGTGCATATGT	CCTCGACGAACCATCATTATAT	8	151.5	1	12.772			X	X	X		X	X			X	X	X
mEgCIR2440	TTCCAGAAGCTAAACGAATGAC	GCGGACAGTGCGAAGAGAGT	8	159.9	1	10.8356				X
mCnCIRg9	TTGGCATTGCTTTCAGTGG	GATGCCGATGTCCCTTAGA	8	168.3	1	9.88194			X	X	X		X	X			X	X	X	X
mEgCIR3363	CTTGACAATACCCTGAGTAGTAG	GCTGTGCCTATCGGACTT	8	178.8	1	9.434				X
mEgCIR1740	AGAATAGAATTGGTTCTCTTTACAA	CATGCATGTCAATGAAATCACA	8	182.2	1	6.57458			X	X	X		X	X			X		X	X
mEgCIR2887	CTACGGACTCACACCTATAT	ATGGTTCATCAATGAGATC	8	189.5	1	5.78861			X	X			X	X						X
mEgCIR1996	TTTTCTCGTGTGCCTATGT	GTGCTCTGCCAAACTTC	8	198.1	1	4.15232			X	X	X		X	X			X	X	X	X
mEgCIR3787	CACTGCTCGTTTTTGTTTAG	TTTTCTCCATAGTCCGTTAC	9	0						X			X					X	X
mEgCIR3592	GAGCCAAAACAGACTTCAA	ACCGTATATGACCCCTCTC	9	7.2						X							X			X
mEgCIR3271	GAATGAGTGCCCCTACA	ATCCTTCCATGACATACTG	9	7.8					X	X	X		X	X			X	X	X	X
mEgCIR3886	TTCTAGGGTCTATCAAAGTCATAAG	AGCCACCACCACCATCTACT	9	8.3					X	X	X		X	X				X	X
mEgCIR2224	TGGGGATGGGGGAGCAG	TCGCACCGCCTCCTACC	9	11.8					X	X	X		X	X			X	X	X	X
mEgEST0141	TGAGAGCCATAGAGATAGCC	TAGACCCGACCATTAAACC	9	22.6	13	21.2981			X	X	X		X	X			X	X	X	X
mEgCIR3878	TAGTTTTCCCATCACAGAGT	ACAATATTTAGACCTTCCATGAG	9	42.7	13	19.6377				X				X				X	X	X
mEgCIR3305	ACTTGCACCACTACTTCTAT	CTTTTAGGCATTCTCTTGTAG	9	54.1	13	15.8342				X			X					X	X	X
mEgCIR2188	CGAAGTTGTTGGACATG	TTCCATCACAGGAGATATAG	9	59	13	12.5533				X			X					X
mEgCIR2332	GAAGAAGAGCAAAAGAGAAG	GCTAGGTGAAAAATAAAGTT	9	61.7						X	X		X	X			X	X	X	X
mEgCIR3684	AAGAGGAAGGCAACATA	AAGCCCAAAAACTGATG	9	61.7	1	61.5066			X	X	X		X	X			X	X	X	X
mEgCIR3663	AGCAAAATGGCAAAGGAGAG	GGTGTGTGCTATGGAAGATCATAGT	9	77.5						X
mEgCIR0803	AAGCCAACTTCACAGATATGTTGAT	ATGAGCCTAACAAAGCACATTCTAA	9	102	13	8.12492			X	X	X		X	X			X	X	X	X
mEgCIR0052	TTGAGACCCCACTCCAA	GGCCAGAAGAAGCACAA	9	109.8						X	X			X			X		X
mEgCIR3296	GGAAGGGGGAGGGATAGAGA	TCACGATCCTTTGTCGCTATT	9	121.9					X	X	X			X			X	X	X	X
mCnCIRg6	CCATTTCTTTTACAGTCCTCAA	TATGCCAGTTCCTTAGTCCAA	10	0	6	40.6878			X	X	X		X	X			X	X	X	X
mEgCIR0825	AGTGAGGTATGGTTGATTAGGA	TATTGATAGCATTTGGGATTAG	10	14.5	6	38.2802			X	X	X		X	X			X	X	X	X
mEgCIR0243	TGGAACTCCTATTTTACTGA	GCCTCGTAATCCTTGTCA	10	28.1	6	37.012			X	X			X
mCnCIRE10	TTGGGTTCCATTTCTTCTCTCATC	GCTCTTTAGGGTTCGCTTTCTTAG	10	37.5	6	35.506			X	X	X		X	X			X	X	X	X
mEgCIR2492	CATCAAGCATGACTGCAAGTAA	TTCCGAATTTGGATGAATCC	10	48.1	6	28.7375				X			X					X
mEgCIR3213	GCTCTTTGTATTTCCTGGTTC	AGCAGCAAACCCTACTAACT	10	49.2	6	29.2842				X								X
mEgCIR2628	TCGTGGTGGGGTGCATTC	GGGTGGACTTGGATCGTACT	10	54.2					X	X	X		X	X			X	X	X	X
mEgCIR3519	CCACTGCTTCAAATTTACTAG	GCGTCCAAAACATAAATCAC	10	57.3					X	X	X			X				X	X	X
mEgCIR0146	GACCTTTGTCAGCATACTTGGTGTG	GCAGGCCTGAAATCCCAAAT	10	74.5	6	16.2219			X	X				X
mEgCIR2020	CCATTGTTCCTCCAGCTAATAG	AACACGCCTCCCCAAGTC	10	83.6					X	X	X			X				X	X	X
mEgCIR0433	TAGCCATGCCGCCACCACTT	CAATCCATTAGCGTGCCCTTCT	10	91.7						X				X			X	X		X
mEgCIR0366	CCTTGCATTATTATTTTATTC	TGCATCAATTCATCTTTT	10	107.8						X	X			X					X
mEgCIR3321	CAAGGAGGAGCAGGTGAG	TACGGCCTCGGTTCTACAC	10	114.6	6	4.19498				X	X						X	X		X
mEgCIR0446	CCCCTTCGAATCCACTAT	CAAATCCGACAAATCAAC	10	119.8	6	3.2513			X	X			X	X
mEgCIR0445	CCTTATATCGCACGGGTTCC	TTCTTGGGGTCTCGCTACGG	10	126.1	6	3.38053			X	X	X			X			X	X	X
mEgCIR3785	AAGCAATATAGGTTCAGTTC	TCATTTTCTAATTCCAAACAAG	10	131	6	2.42599			X	X			X	X			X	X
mEgCIR3696	AGCAATGACAACATGTC	GAATTGGAGGGAAGGTA	10	137.8	6	1.23874			X	X	X		X	X			X	X	X	X
mEgCIR3407	ATCCCCGTTTGGAGGAACT	GGCCCCAATTTCTGACTAAC	11	0	4	49.7381			X	X	X		X	X			X	X	X	X
mEgCIR3739	CAGCCAGTAAGAGCCAAGTC	CTCCAACATTGAGGAGACTAG	11	24.9	4	44.1121				X								X
mEgCIR0192	AAGCTAGCGACCTATGATTTTAGA	AAACAAGTAATGTGCATAACCTTTC	11	33.3						X			X					X
mEgCIR3362	CCCATCATCTGCTCAGGATAGAC	ACCCTCTCCTCTTGGGAAGA	11	55.6						X			X	X			X	X	X	X
mEgCIR3587	TTGTTTCGTGCATGTGT	AGGAAGAAGGCTGACAT	11	55.6	5	1.25853			X	X			X	X				X
mEgCIR3293B	ACAACCACAAGAGTCCTAAC	CTGCGAAATCATAAAAAGTA	11	69.1	4	33.5997			X	X	X		X	X			X	X	X	X
mEgCIR3400	CAATTCCAGCGTCACTATAG	AGTGGCAGTGGAAAAACAGT	11	77.9	4	31.141				X	X		X	X			X	X	X	X
mEgCIR2110	TGTTTTGTTTCGTGCATGTG	GGCTGACATGCAACACTAAC	11	87.2	4	25.276			X	X	X		X	X			X	X	X	X
mEgCIR3653	CATGAGATGGTATATAATCTATAC	ACGAGATCTGCTTCATTGT	11	102.9	4	20.8904				X				X				X
mEgCIR3766	ATGCTCCACCAAGTTTA	CACATCCTAGCATCATTG	11	124.9	4	0.504409			X	X	X		X	X			X	X	X	X
mEgCIR1977	CGATCTTCTAGCGTGCAAGA	ATTCCCCACCTCCTCCACAC	11	140.2	4	6.73304			X	X	X		X						X	X
mEgCIR3382	TGTAGGTGGTGGTTAGG	TGTCAGACCCACCATTA	11	145.8	4	4.2206				X	X		X	X			X	X	X	X
mEgCIR1730	AATTTCAAATACAGCATAGC	CATAGTAAGTTTTGGATGATTATTA	12	0	5	0.766341			X	X	X		X	X				X	X
mEgCIR2414	CAATCATTGGCGAGAGA	CGTCACCTTTCAGGATATG	12	12	5	0.765967				X								X
mEgCIR3672	AAAGCCATTCCAGACTAC	CTCATAGCCTTTGTTGTGT	12	16.3	5	1.75858			X	X	X		X	X			X	X	X	X
mCnCIRB5	TGTCTATCAGTCACCATTCTTG	CTTATTTGTCCCCTTCTTTTAC	12	20.4	5	1.93012			X	X			X	X			X	X
mEgCIR2433	CGAGGTGGTGATGCTTGTCTAC	CCGTGGGCCTTCTCTTTCTA	12	34.3	5	5.75627			X	X			X	X				X	X
mEgCIR2525	TGTGGTTTGAGGCATCTTCT	GCCCACCAAAAGAAAGTAGT	12	66.4	5	12.965			X	X	X		X	X			X	X	X	X
mEgCIR2621	TCTAATGCTCCCAAGGTACA	GGCTTGGTCCACGATCTT	12	86					X	X	X		X	X			X	X	X	X
mEgCIR0827	GACAAACTAAACGCATCTGAACACT	AGGGGCACAAAGAACAAGGT	12	101					X	X	X		X	X			X	X	X	X
mEgCIR0906	TTTTATTTTCCCTCTCTTTTGA	ATTGCGTCTCTTTCCATTGA	12	120.3					X	X			X					X		X
mEgCIR0465	TCCCCCACGACCCATTC	GGCAGGAGAGGCAGCATTC	12	136.3	5	41.7175			X	X	X		X	X			X	X	X	X
mEgCIR3825	ATTGGAGAGCACTTGGATAG	TTCTCTTCCTTCTCACTTGT	12	157.7	5	47.4483			X	X	X		X	X			X	X	X	X
mEgCIR3538	TCAAGCCACATCCTAACTAC	GAAGGATCCATATCACACTCT	12	170.2	5	48.0182			X	X			X	X				X		X
mEgCIR0790	TTGGTGGTCCTTTTGAATATC	ACAAACCCAGCACTTAAAATAAC	12	183.5	5	50.5956			X	X	X		X	X			X	X	X	X
mEgCIR3311	AATCCAAGTGGCCTACAG	CATGGCTTTGCTCAGTCA	12	188.9	5	50.315			X	X	X		X				X	X	X
mEgCIR2569	TAGCCGCACTCCCACGAAGC	CCAGAATCATCAGACTCGGACAG	13	0	12	25.7284			X	X	X		X	X			X	X	X	X
mEgCIR3555	CATCAGAGCCTTCAAACTAC	AGCCTGAATTGCCTCTC	13	5.4	12	26.3169			X	X			X	X			X	X		X
mEgCIR0832	AAACAGGCAGTGACAGAAA	GATTGGTTGTAGCCTTGTA	13	26.5	12	20.3703			X	X	X		X					X	X	X
mCnCIR0038	CAAGTATATGTGTGTGTATGC	ATCTGCTGTTGATTATGG	13	34.3	12	18.0491			X	X	X		X	X			X	X	X	X
mEgCIR2212	CGGTTTTGTCGCATCTATG	GTCGTCAGGGAACAACAGT	13	38.8	12	17.0371			X	X	X		X	X			X	X	X	X
mEgCIR3810	CAAATTCAAGGATGAGATAC	ATCTTCACTCAAAAATCAAT	13	45	12	14.6069			X	X	X			X			X		X	X
mEgCIR3399	AGCCAATGAAGGATAAAGG	CAAGCTAAAACCCCTAATC	13	69.6	12	3.10684			X	X	X		X				X	X		X
mEgEST0259	GTTCCCTCCCAAGGTTTCTT	TACCGATTCGGAAAGGACAA	13	82.3					X	X								X
mEgCIR3569	AAGGCTTGGAGTTGAGGTAT	CACCATTGCATCATTATTCC	14	0	11	24.81				X								X
mEgCIR0779	AATGCAGACCAAGCTAATCATATAC	GTTCAGGTGATGGTGACTCAGATAG	14	7.3	11	26.1687			X	X	X		X	X			X	X	X	X
mEgCIR3350	GGAATAAAGCTTCCAACAAC	CCTGGTCGTTTGGTAGAGA	14	7.3	11	26.8947			X	X	X		X	X			X		X	X
mEgCIR2427	GAAGGGGCATTGGATTT	TACCTATTACAGCGAGAGTG	14	12	11	23.8594			X	X	X		X	X			X	X	X	X
mCnCIR0124	GCTTCATTTATTCTCATCC	GCAGTCCTCTTATTTCTCTT	14	21.7					X	X			X
mEgCIR3546	GCCTATCCCCTGAACTATCT	TGCACATACCAGCAACAGAG	14	37.7	11	21.4036				X	X			X			X	X	X	X
mEgCIR3607	ATTGCAGAGATGATGAGAAG	GAGATGCTGACAATGGTAGA	14	70.3					X	X	X		X	X			X	X	X	X
mEgCIR0772	TATAATCCACCCAGCACAAC	CCAATTATACAATCCCACAAAG	14	80.3	9	25.696			X	X	X		X	X			X	X	X	X
mEgCIR0588	GCAAGATGCAATGGAGTTCA	CAAACCGCAGCAAGTCAGA	14	88.1						X	X		X	X			X	X	X	X
mEgCIR3633	TCTCCCAAATCACTAGAC	ATCTGCAAGGCATATTC	14	98.5	11	1.59855			X					X				X
mEgCIR1492	AGTTGGTTTGCTGATTTG	TGTTGCTTCTTTGATTTTC	15	0						X								X
mEgCIR0037	CCAGTCTGCTAACCATCCTATAC	TCTCACTTCCTCCCCACATC	15	1.2	10	4.80254			X	X	X		X	X			X	X	X	X
mEgCIR0781	CCCCTCCCTACCACGTTCCA	TGTTTGCTGTTGCTCTTTGATTTTC	15	5.5						X								X
mEgCIR2409	TAATTCATGAGTGCCCAACA	TATGGTCCCACAAACTTCTC	15	18.8	10	14.6648				X	X							X	X
mEgCIR0177	TGAATGTGTGTGCAATGTGTAT	ATAGTCAATAATCGTAGGAAAATG	15	22.6	10	14.7676			X	X				X
mEgCIR3346	CTTCAAGGATTATGAAGTTA	ATTGTGTCGAGAGCTATGA	15	23	10	15.3453				X	X			X				X	X
mEgCIR0409	AGGGAATTGGAAGAAAAGAAAG	TCCTGAGCTGGGGTGGTC	15	23.6	10	15.5534			X	X	X		X	X			X	X	X	X
mEgCIR2670	AGCTCTCATGCAAGTAAC	TTCAACATACCGTCTGTA	15	24.9	10	15.5725				X							X
mEgCIR3727	TATCTTATCTTTTACTCAACTAA	CAGGTGACCAAGTGTAAT	15	35.6	10	16.5017				X							X
mEgCIR3593	GTGATGAACGGAAAGATAGT	CCACTTAGAGGTAAAACAACAG	15	47	10	14.7942				X			X
mEgCIR2590	GTAGTTAAGGGACTTGTAGTC	AAGTCTCTTGTGCTGATACA	15	66.4	10	22.5402				X								X	X
mEgCIR2860	AGGGAGGCGAACGAGAAACA	CGACTGCTGATGGGGAAGAG	15	70.8	10	20.6868			X									X		X
mEgCIR3534	TGAGAAGGAGATGTGAGACT	TCTCCTCAAAACCAAGATAC	15	72.2						X								X	X	X
mEgCIR3655	GTTCGACGAATAAACAACC	GTTCGGTCTTCAAAGTGAT	15	72.2					X	X	X		X	X			X	X	X	X
mEgCIR2144	ACAAGGCTCTTCAAGAGAT	CCACTGCCAACACTAGTAC	15	81.8	10	19.8079				X								X
mEgCIR3718	TTACTTGCTAAGCTCTCTAGC	TGGCTGTTTAATCTGTCTG	15	86	10	19.6131			X	X	X		X	X			X	X	X	X
mEgCIR3295	TGCCTCCAGACAATCAC	GTAAGGCTTAACCAGATAAC	15	101.7	10	24.3746				X								X
mEgCIR2380	TTGGGATGCAAAATTCA	ACAGTAACCCATTGAGACTA	15	110.9						X								X
mEgCIR0773	GCAAAATTCAAAGAAAACTTA	CTGACAGTGCAGAAAATGTTATAGT	15	111.5	10	25.0845				X			X					X
mEgCIR0230	CCCTGGCCCCGTTTTTC	AGCGCTATATGTGATTCTAA	15	114.6	10	26.5122				X								X
mEgCIR3292	AGCCATGAGTGAATCATATC	ACCACGATGTCAATCTCTAT	15	124	10	30.5697			X	X	X		X	X			X	X	X	X
mEgCIR3433	GGTTCAATGGCATACAT	GTTCAAGGTGCAGGTTAA	15	125.6	10	31.3292				X			X					X
mEgCIR3402	GGGCTTTCATTTTCCACTAT	GCTCAACCTCATCCACAC	15	126.4	10	31.5549			X	X	X		X	X			X	X	X	X
mEgCIR3639	ACGTTTTGGCAACTCTC	ACTCCCCTCTTTGACAT	16	0	15	7.08484							X	X					X	X
mEgCIR3745	GGAAGTCTTGATGTTGAAAG	ATCAAGCAGTCGCATAATAC	16	15.7	15	8.44583				X			X					X
mEgEST0180	ATTGGGTGCAGCCTCTGTAA	AAGGGCTTTCCAAGATCCAT	16	20.8	15	6.31811			X	X	X		X	X			X	X	X	X
mEgCIR0353	AGAGAGAGAGAGTGCGTATG	GTCCCTGTGGCTGCTGTTTC	16	29.2	15	12.3742			X	X			X	X			X	X	X	X
mEgCIR3298	GACTACCGTATTGCGTTCAG	GGTTTTGGTTCGTGGAG	16	30.5	15	12.6095			X	X	X		X	X			X	X	X	X
mEgCIR2436	AACACTCCAGAAGCCAGGTC	GGTTTAGGTATTGGAACTGATAGAC	16	32	15	13.1708			X	X	X		X	X			X	X	X	X
mEgCIR3750	GATGTTGCCGCTGTTTG	CATCCCATTTCCCTCTT	16	46.9	15	17.1941
mEgCIR0782	CGTTCATCCCACCACCTTTC	GCTGCGAGGCCACTGATAC	16	57.7	15	20.1235
