# Supplementary material for: Identification of Ganoderma Disease Resistance Loci Using Natural Field Infection of an Oil Palm Multiparental Population
Source: G3 (Bethesda). 2017 Jun 5;7(6):1683–92. doi: 10.1534/g3.117.041764 (PMC5473749; doi:10.1534/g3.117.041764)
Supplement: Supplementary file 4 [file 1683File004.xlsx]

## Sheet: Feuil1
Table S1. Pedigree of oil palm multi-parent population Eg9PP
ID	MOTHER	FATHER
D1	0	0
D2	0	0
D3	0	0
D4	0	0
D5	0	0
Y1	0	0
LF1	0	0
LF2	0	0
L1	LF1	LF2
L2	LF1	LF2
L3	LF1	LF2
D1L3_1	D1	L3
D1L3_2	D1	L3
D1L3_3	D1	L3
D1Y1_1	D1	Y1
D1Y1_2	D1	Y1
D1Y1_3	D1	Y1
D3L1_1	D3	L1
D3L1_2	D3	L1
D3L1_3	D3	L1
D3L2_1	D3	L2
D3L2_2	D3	L2
D3L2_3	D3	L2
D1L3_4	D1	L3
D1L3_5	D1	L3
D1L3_6	D1	L3
D1Y1_4	D1	Y1
D1Y1_5	D1	Y1
D1Y1_6	D1	Y1
D3L1_4	D3	L1
D3L1_5	D3	L1
D3L1_6	D3	L1
D3L2_4	D3	L2
D3L2_5	D3	L2
D3L2_6	D3	L2
D1L3_7	D1	L3
D1L3_8	D1	L3
D1L3_9	D1	L3
D1Y1_7	D1	Y1
D1Y1_8	D1	Y1
D1Y1_9	D1	Y1
D3L1_7	D3	L1
D3L1_8	D3	L1
D3L1_9	D3	L1
D3L2_7	D3	L2
D3L2_8	D3	L2
D3L2_9	D3	L2
D1L3_10	D1	L3
D1L3_11	D1	L3
D1L3_12	D1	L3
D1Y1_10	D1	Y1
D1Y1_11	D1	Y1
D1Y1_12	D1	Y1
D3L1_10	D3	L1
D3L1_11	D3	L1
D3L1_12	D3	L1
D3L2_10	D3	L2
D3L2_11	D3	L2
D3L2_12	D3	L2
D1L3_13	D1	L3
D1L3_14	D1	L3
D1L3_15	D1	L3
D1Y1_13	D1	Y1
D1Y1_14	D1	Y1
D1Y1_15	D1	Y1
D3L1_13	D3	L1
D3L1_14	D3	L1
D3L1_15	D3	L1
D3L2_13	D3	L2
D3L2_14	D3	L2
D3L2_15	D3	L2
D3L3_1	D3	L3
D3L3_2	D3	L3
D3L3_3	D3	L3
D4L1_1	D4	L1
D4L1_2	D4	L1
D4L1_3	D4	L1
D2L1_1	D2	L1
D2L1_2	D2	L1
D2L1_3	D2	L1
D2L2_1	D2	L2
D2L2_2	D2	L2
D2L2_3	D2	L2
D3L3_4	D3	L3
D3L3_5	D3	L3
D3L3_6	D3	L3
D4L1_4	D4	L1
D4L1_5	D4	L1
D4L1_6	D4	L1
D2L1_4	D2	L1
D2L1_5	D2	L1
D2L1_6	D2	L1
D2L2_4	D2	L2
D2L2_5	D2	L2
D2L2_6	D2	L2
D3L3_7	D3	L3
D3L3_8	D3	L3
D3L3_9	D3	L3
D4L1_7	D4	L1
D4L1_8	D4	L1
D4L1_9	D4	L1
D2L1_7	D2	L1
D2L1_8	D2	L1
D2L1_9	D2	L1
D2L2_7	D2	L2
D2L2_8	D2	L2
D2L2_9	D2	L2
D3L3_10	D3	L3
D3L3_11	D3	L3
D3L3_12	D3	L3
D4L1_10	D4	L1
D4L1_11	D4	L1
D4L1_12	D4	L1
D2L1_10	D2	L1
D2L1_11	D2	L1
D2L1_12	D2	L1
D2L2_10	D2	L2
D2L2_11	D2	L2
D2L2_12	D2	L2
D3L3_13	D3	L3
D3L3_14	D3	L3
D3L3_15	D3	L3
D4L1_13	D4	L1
D4L1_14	D4	L1
D4L1_15	D4	L1
D2L1_13	D2	L1
D2L1_14	D2	L1
D2L1_15	D2	L1
D2L2_13	D2	L2
D2L2_14	D2	L2
D2L2_15	D2	L2
D3L3_16	D3	L3
D3L3_17	D3	L3
D3L3_18	D3	L3
D2Y1_1	D2	Y1
D2Y1_2	D2	Y1
D2Y1_3	D2	Y1
D3Y1_1	D3	Y1
D3Y1_2	D3	Y1
D3Y1_3	D3	Y1
D3Y1_4	D3	Y1
D3Y1_5	D3	Y1
D3Y1_6	D3	Y1
D3L3_19	D3	L3
D3L3_20	D3	L3
D3L3_21	D3	L3
D2Y1_4	D2	Y1
D2Y1_5	D2	Y1
D2Y1_6	D2	Y1
D3Y1_7	D3	Y1
D3Y1_8	D3	Y1
D3Y1_9	D3	Y1
D3Y1_10	D3	Y1
D3Y1_11	D3	Y1
D3Y1_12	D3	Y1
D3L3_22	D3	L3
D3L3_23	D3	L3
D3L3_24	D3	L3
D2Y1_7	D2	Y1
D2Y1_8	D2	Y1
D2Y1_9	D2	Y1
D3Y1_13	D3	Y1
D3Y1_14	D3	Y1
D3Y1_15	D3	Y1
D3Y1_16	D3	Y1
D3Y1_17	D3	Y1
D3Y1_18	D3	Y1
D3L3_25	D3	L3
D3L3_26	D3	L3
D3L3_27	D3	L3
D2Y1_10	D2	Y1
D2Y1_11	D2	Y1
D2Y1_12	D2	Y1
D3Y1_19	D3	Y1
D3Y1_20	D3	Y1
D3Y1_21	D3	Y1
D3Y1_22	D3	Y1
D3Y1_23	D3	Y1
D3Y1_24	D3	Y1
D3L3_28	D3	L3
D3L3_29	D3	L3
D3L3_30	D3	L3
D2Y1_13	D2	Y1
D2Y1_14	D2	Y1
D2Y1_15	D2	Y1
D3Y1_25	D3	Y1
D3Y1_26	D3	Y1
D3Y1_27	D3	Y1
D3Y1_28	D3	Y1
D3Y1_29	D3	Y1
D3Y1_30	D3	Y1
D5L2_1	D5	L2
D5L2_2	D5	L2
D5L2_3	D5	L2
D5L3_1	D5	L3
D5L3_2	D5	L3
D5L3_3	D5	L3
D2L3_1	D2	L3
D2L3_2	D2	L3
D2L3_3	D2	L3
D4L3_1	D4	L3
D4L3_2	D4	L3
D4L3_3	D4	L3
D5L2_4	D5	L2
D5L2_5	D5	L2
D5L2_6	D5	L2
D5L3_4	D5	L3
D5L3_5	D5	L3
D5L3_6	D5	L3
D2L3_4	D2	L3
D2L3_5	D2	L3
D2L3_6	D2	L3
D4L3_4	D4	L3
D4L3_5	D4	L3
D4L3_6	D4	L3
D5L2_7	D5	L2
D5L2_8	D5	L2
D5L2_9	D5	L2
D5L3_7	D5	L3
D5L3_8	D5	L3
D5L3_9	D5	L3
D2L3_7	D2	L3
D2L3_8	D2	L3
D2L3_9	D2	L3
D4L3_7	D4	L3
D4L3_8	D4	L3
D4L3_9	D4	L3
D5L2_10	D5	L2
D5L2_11	D5	L2
D5L2_12	D5	L2
D5L3_10	D5	L3
D5L3_11	D5	L3
D5L3_12	D5	L3
D2L3_10	D2	L3
D2L3_11	D2	L3
D2L3_12	D2	L3
D4L3_10	D4	L3
D4L3_11	D4	L3
D4L3_12	D4	L3
D5L2_13	D5	L2
D5L2_14	D5	L2
D5L2_15	D5	L2
D5L3_13	D5	L3
D5L3_14	D5	L3
D5L3_15	D5	L3
D2L3_13	D2	L3
D2L3_14	D2	L3
D2L3_15	D2	L3
D4L3_13	D4	L3
D4L3_14	D4	L3
D4L3_15	D4	L3
D4L1_16	D4	L1
D4L1_17	D4	L1
D4L1_18	D4	L1
D5L3_16	D5	L3
D5L3_17	D5	L3
D5L3_18	D5	L3
D1Y1_16	D1	Y1
D1Y1_17	D1	Y1
D1Y1_18	D1	Y1
D1L3_16	D1	L3
D1L3_17	D1	L3
D1L3_18	D1	L3
D4L1_19	D4	L1
D4L1_20	D4	L1
D4L1_21	D4	L1
D5L3_19	D5	L3
D5L3_20	D5	L3
D5L3_21	D5	L3
D1Y1_19	D1	Y1
D1Y1_20	D1	Y1
D1Y1_21	D1	Y1
D1L3_19	D1	L3
D1L3_20	D1	L3
D1L3_21	D1	L3
D4L1_22	D4	L1
D4L1_23	D4	L1
D4L1_24	D4	L1
D5L3_22	D5	L3
D5L3_23	D5	L3
D5L3_24	D5	L3
D1Y1_22	D1	Y1
D1Y1_23	D1	Y1
D1Y1_24	D1	Y1
D1L3_22	D1	L3
D1L3_23	D1	L3
D1L3_24	D1	L3
D4L1_25	D4	L1
D4L1_26	D4	L1
D4L1_27	D4	L1
D5L3_25	D5	L3
D5L3_26	D5	L3
D5L3_27	D5	L3
D1Y1_25	D1	Y1
D1Y1_26	D1	Y1
D1Y1_27	D1	Y1
D1L3_25	D1	L3
D1L3_26	D1	L3
D1L3_27	D1	L3
D4L1_28	D4	L1
D4L1_29	D4	L1
D4L1_30	D4	L1
D5L3_28	D5	L3
D5L3_29	D5	L3
D5L3_30	D5	L3
D1Y1_28	D1	Y1
D1Y1_29	D1	Y1
D1Y1_30	D1	Y1
D1L3_28	D1	L3
D1L3_29	D1	L3
D1L3_30	D1	L3
D2L3_16	D2	L3
D2L3_17	D2	L3
D2L3_18	D2	L3
D2L1_16	D2	L1
D2L1_17	D2	L1
D2L1_18	D2	L1
D5L2_16	D5	L2
D5L2_17	D5	L2
D5L2_18	D5	L2
D2L2_16	D2	L2
D2L2_17	D2	L2
D2L2_18	D2	L2
D2L3_19	D2	L3
D2L3_20	D2	L3
D2L3_21	D2	L3
D2L1_19	D2	L1
D2L1_20	D2	L1
D2L1_21	D2	L1
D5L2_19	D5	L2
D5L2_20	D5	L2
D5L2_21	D5	L2
D2L2_19	D2	L2
D2L2_20	D2	L2
D2L2_21	D2	L2
D2L3_22	D2	L3
D2L3_23	D2	L3
D2L3_24	D2	L3
D2L1_22	D2	L1
D2L1_23	D2	L1
D2L1_24	D2	L1
D5L2_22	D5	L2
D5L2_23	D5	L2
D5L2_24	D5	L2
D2L2_22	D2	L2
D2L2_23	D2	L2
D2L2_24	D2	L2
D2L3_25	D2	L3
D2L3_26	D2	L3
D2L3_27	D2	L3
D2L1_25	D2	L1
D2L1_26	D2	L1
D2L1_27	D2	L1
D5L2_25	D5	L2
D5L2_26	D5	L2
D5L2_27	D5	L2
D2L2_25	D2	L2
D2L2_26	D2	L2
D2L2_27	D2	L2
D2L3_28	D2	L3
D2L3_29	D2	L3
D2L3_30	D2	L3
D2L1_28	D2	L1
D2L1_29	D2	L1
D2L1_30	D2	L1
D5L2_28	D5	L2
D5L2_29	D5	L2
D5L2_30	D5	L2
D2L2_28	D2	L2
D2L2_29	D2	L2
D2L2_30	D2	L2
D3Y1_31	D3	Y1
D3Y1_32	D3	Y1
D3Y1_33	D3	Y1
D2L1_31	D2	L1
D2L1_32	D2	L1
D2L1_33	D2	L1
D3Y1_34	D3	Y1
D3Y1_35	D3	Y1
D3Y1_36	D3	Y1
D3L1_16	D3	L1
D3L1_17	D3	L1
D3L1_18	D3	L1
D3Y1_37	D3	Y1
D3Y1_38	D3	Y1
D3Y1_39	D3	Y1
D2L1_34	D2	L1
D2L1_35	D2	L1
D2L1_36	D2	L1
D3Y1_40	D3	Y1
D3Y1_41	D3	Y1
D3Y1_42	D3	Y1
D3L1_19	D3	L1
D3L1_20	D3	L1
D3L1_21	D3	L1
D3Y1_43	D3	Y1
D3Y1_44	D3	Y1
D3Y1_45	D3	Y1
D2L1_37	D2	L1
D2L1_38	D2	L1
D2L1_39	D2	L1
D3Y1_46	D3	Y1
D3Y1_47	D3	Y1
D3Y1_48	D3	Y1
D3L1_22	D3	L1
D3L1_23	D3	L1
D3L1_24	D3	L1
D3Y1_49	D3	Y1
D3Y1_50	D3	Y1
D3Y1_51	D3	Y1
D2L1_40	D2	L1
D2L1_41	D2	L1
D2L1_42	D2	L1
D3Y1_52	D3	Y1
D3Y1_53	D3	Y1
D3Y1_54	D3	Y1
D3L1_25	D3	L1
D3L1_26	D3	L1
D3L1_27	D3	L1
D3Y1_55	D3	Y1
D3Y1_56	D3	Y1
D3Y1_57	D3	Y1
D2L1_43	D2	L1
D2L1_44	D2	L1
D2L1_45	D2	L1
D3Y1_58	D3	Y1
D3Y1_59	D3	Y1
D3Y1_60	D3	Y1
D3L1_28	D3	L1
D3L1_29	D3	L1
D3L1_30	D3	L1
D3L3_31	D3	L3
D3L3_32	D3	L3
D3L3_33	D3	L3
D4L3_16	D4	L3
D4L3_17	D4	L3
D4L3_18	D4	L3
D3L2_16	D3	L2
D3L2_17	D3	L2
D3L2_18	D3	L2
D2Y1_16	D2	Y1
D2Y1_17	D2	Y1
D2Y1_18	D2	Y1
D3L3_34	D3	L3
D3L3_35	D3	L3
D3L3_36	D3	L3
D4L3_19	D4	L3
D4L3_20	D4	L3
D4L3_21	D4	L3
D3L2_19	D3	L2
D3L2_20	D3	L2
D3L2_21	D3	L2
D2Y1_19	D2	Y1
D2Y1_20	D2	Y1
D2Y1_21	D2	Y1
D3L3_37	D3	L3
D3L3_38	D3	L3
D3L3_39	D3	L3
D4L3_22	D4	L3
D4L3_23	D4	L3
D4L3_24	D4	L3
D3L2_22	D3	L2
D3L2_23	D3	L2
D3L2_24	D3	L2
D2Y1_22	D2	Y1
D2Y1_23	D2	Y1
D2Y1_24	D2	Y1
D3L3_40	D3	L3
D3L3_41	D3	L3
D3L3_42	D3	L3
D4L3_25	D4	L3
D4L3_26	D4	L3
D4L3_27	D4	L3
D3L2_25	D3	L2
D3L2_26	D3	L2
D3L2_27	D3	L2
D2Y1_25	D2	Y1
D2Y1_26	D2	Y1
D2Y1_27	D2	Y1
D3L3_43	D3	L3
D3L3_44	D3	L3
D3L3_45	D3	L3
D4L3_28	D4	L3
D4L3_29	D4	L3
D4L3_30	D4	L3
D3L2_28	D3	L2
D3L2_29	D3	L2
D3L2_30	D3	L2
D2Y1_28	D2	Y1
D2Y1_29	D2	Y1
D2Y1_30	D2	Y1
D2Y1_31	D2	Y1
D2Y1_32	D2	Y1
D2Y1_33	D2	Y1
D1L3_31	D1	L3
D1L3_32	D1	L3
D1L3_33	D1	L3
D2L1_46	D2	L1
D2L1_47	D2	L1
D2L1_48	D2	L1
D3L3_46	D3	L3
D3L3_47	D3	L3
D3L3_48	D3	L3
D2Y1_34	D2	Y1
D2Y1_35	D2	Y1
D2Y1_36	D2	Y1
D1L3_34	D1	L3
D1L3_35	D1	L3
D1L3_36	D1	L3
D2L1_49	D2	L1
D2L1_50	D2	L1
D2L1_51	D2	L1
D3L3_49	D3	L3
D3L3_50	D3	L3
D3L3_51	D3	L3
D2Y1_37	D2	Y1
D2Y1_38	D2	Y1
D2Y1_39	D2	Y1
D1L3_37	D1	L3
D1L3_38	D1	L3
D1L3_39	D1	L3
D2L1_52	D2	L1
D2L1_53	D2	L1
D2L1_54	D2	L1
D3L3_52	D3	L3
D3L3_53	D3	L3
D3L3_54	D3	L3
D2Y1_40	D2	Y1
D2Y1_41	D2	Y1
D2Y1_42	D2	Y1
D1L3_40	D1	L3
D1L3_41	D1	L3
D1L3_42	D1	L3
D2L1_55	D2	L1
D2L1_56	D2	L1
D2L1_57	D2	L1
D3L3_55	D3	L3
D3L3_56	D3	L3
D3L3_57	D3	L3
D2Y1_43	D2	Y1
D2Y1_44	D2	Y1
D2Y1_45	D2	Y1
D1L3_43	D1	L3
D1L3_44	D1	L3
D1L3_45	D1	L3
D2L1_58	D2	L1
D2L1_59	D2	L1
D2L1_60	D2	L1
D3L3_58	D3	L3
D3L3_59	D3	L3
D3L3_60	D3	L3
D2L3_31	D2	L3
D2L3_32	D2	L3
D2L3_33	D2	L3
D3Y1_61	D3	Y1
D3Y1_62	D3	Y1
D3Y1_63	D3	Y1
D3L2_31	D3	L2
D3L2_32	D3	L2
D3L2_33	D3	L2
D2L2_31	D2	L2
D2L2_32	D2	L2
D2L2_33	D2	L2
D2L3_34	D2	L3
D2L3_35	D2	L3
D2L3_36	D2	L3
D3Y1_64	D3	Y1
D3Y1_65	D3	Y1
D3Y1_66	D3	Y1
D3L2_34	D3	L2
D3L2_35	D3	L2
D3L2_36	D3	L2
D2L2_34	D2	L2
D2L2_35	D2	L2
D2L2_36	D2	L2
D2L3_37	D2	L3
D2L3_38	D2	L3
D2L3_39	D2	L3
D3Y1_67	D3	Y1
D3Y1_68	D3	Y1
D3Y1_69	D3	Y1
D3L2_37	D3	L2
D3L2_38	D3	L2
D3L2_39	D3	L2
D2L2_37	D2	L2
D2L2_38	D2	L2
D2L2_39	D2	L2
D2L3_40	D2	L3
D2L3_41	D2	L3
D2L3_42	D2	L3
D3Y1_70	D3	Y1
D3Y1_71	D3	Y1
D3Y1_72	D3	Y1
D3L2_40	D3	L2
D3L2_41	D3	L2
D3L2_42	D3	L2
D2L2_40	D2	L2
D2L2_41	D2	L2
D2L2_42	D2	L2
D2L3_43	D2	L3
D2L3_44	D2	L3
D2L3_45	D2	L3
D3Y1_73	D3	Y1
D3Y1_74	D3	Y1
D3Y1_75	D3	Y1
D3L2_43	D3	L2
D3L2_44	D3	L2
D3L2_45	D3	L2
D2L2_43	D2	L2
D2L2_44	D2	L2
D2L2_45	D2	L2
D4L3_31	D4	L3
D4L3_32	D4	L3
D4L3_33	D4	L3
D1Y1_31	D1	Y1
D1Y1_32	D1	Y1
D1Y1_33	D1	Y1
D3L1_31	D3	L1
D3L1_32	D3	L1
D3L1_33	D3	L1
D3Y1_76	D3	Y1
D3Y1_77	D3	Y1
D3Y1_78	D3	Y1
D4L3_34	D4	L3
D4L3_35	D4	L3
D4L3_36	D4	L3
D1Y1_34	D1	Y1
D1Y1_35	D1	Y1
D1Y1_36	D1	Y1
D3L1_34	D3	L1
D3L1_35	D3	L1
D3L1_36	D3	L1
D3Y1_79	D3	Y1
D3Y1_80	D3	Y1
D3Y1_81	D3	Y1
D4L3_37	D4	L3
D4L3_38	D4	L3
D4L3_39	D4	L3
D1Y1_37	D1	Y1
D1Y1_38	D1	Y1
D1Y1_39	D1	Y1
D3L1_37	D3	L1
D3L1_38	D3	L1
D3L1_39	D3	L1
D3Y1_82	D3	Y1
D3Y1_83	D3	Y1
D3Y1_84	D3	Y1
D4L3_40	D4	L3
D4L3_41	D4	L3
D4L3_42	D4	L3
D1Y1_40	D1	Y1
D1Y1_41	D1	Y1
D1Y1_42	D1	Y1
D3L1_40	D3	L1
D3L1_41	D3	L1
D3L1_42	D3	L1
D3Y1_85	D3	Y1
D3Y1_86	D3	Y1
D3Y1_87	D3	Y1
D4L3_43	D4	L3
D4L3_44	D4	L3
D4L3_45	D4	L3
D1Y1_43	D1	Y1
D1Y1_44	D1	Y1
D1Y1_45	D1	Y1
D3L1_43	D3	L1
D3L1_44	D3	L1
D3L1_45	D3	L1
D3Y1_88	D3	Y1
D3Y1_89	D3	Y1
D3Y1_90	D3	Y1
D5L2_31	D5	L2
D5L2_32	D5	L2
D5L2_33	D5	L2
D2L1_61	D2	L1
D2L1_62	D2	L1
D2L1_63	D2	L1
D4L1_31	D4	L1
D4L1_32	D4	L1
D4L1_33	D4	L1
D5L3_31	D5	L3
D5L3_32	D5	L3
D5L3_33	D5	L3
D5L2_34	D5	L2
D5L2_35	D5	L2
D5L2_36	D5	L2
D2L1_64	D2	L1
D2L1_65	D2	L1
D2L1_66	D2	L1
D4L1_34	D4	L1
D4L1_35	D4	L1
D4L1_36	D4	L1
D5L3_34	D5	L3
D5L3_35	D5	L3
D5L3_36	D5	L3
D5L2_37	D5	L2
D5L2_38	D5	L2
D5L2_39	D5	L2
D2L1_67	D2	L1
D2L1_68	D2	L1
D2L1_69	D2	L1
D4L1_37	D4	L1
D4L1_38	D4	L1
D4L1_39	D4	L1
D5L3_37	D5	L3
D5L3_38	D5	L3
D5L3_39	D5	L3
D5L2_40	D5	L2
D5L2_41	D5	L2
D5L2_42	D5	L2
D2L1_70	D2	L1
D2L1_71	D2	L1
D2L1_72	D2	L1
D4L1_40	D4	L1
D4L1_41	D4	L1
D4L1_42	D4	L1
D5L3_40	D5	L3
D5L3_41	D5	L3
D5L3_42	D5	L3
D5L2_43	D5	L2
D5L2_44	D5	L2
D5L2_45	D5	L2
D2L1_73	D2	L1
D2L1_74	D2	L1
D2L1_75	D2	L1
D4L1_43	D4	L1
D4L1_44	D4	L1
D4L1_45	D4	L1
D5L3_43	D5	L3
D5L3_44	D5	L3
D5L3_45	D5	L3
D3Y1_91	D3	Y1
D3Y1_92	D3	Y1
D3Y1_93	D3	Y1
D2L1_76	D2	L1
D2L1_77	D2	L1
D2L1_78	D2	L1
D2L1_79	D2	L1
D2L1_80	D2	L1
D2L1_81	D2	L1
D4L1_46	D4	L1
D4L1_47	D4	L1
D4L1_48	D4	L1
D3Y1_94	D3	Y1
D3Y1_95	D3	Y1
D3Y1_96	D3	Y1
D2L1_82	D2	L1
D2L1_83	D2	L1
D2L1_84	D2	L1
D2L1_85	D2	L1
D2L1_86	D2	L1
D2L1_87	D2	L1
D4L1_49	D4	L1
D4L1_50	D4	L1
D4L1_51	D4	L1
D3Y1_97	D3	Y1
D3Y1_98	D3	Y1
D3Y1_99	D3	Y1
D2L1_88	D2	L1
D2L1_89	D2	L1
D2L1_90	D2	L1
D2L1_91	D2	L1
D2L1_92	D2	L1
D2L1_93	D2	L1
D4L1_52	D4	L1
D4L1_53	D4	L1
D4L1_54	D4	L1
D3Y1_100	D3	Y1
D3Y1_101	D3	Y1
D3Y1_102	D3	Y1
D2L1_94	D2	L1
D2L1_95	D2	L1
D2L1_96	D2	L1
D2L1_97	D2	L1
D2L1_98	D2	L1
D2L1_99	D2	L1
D4L1_55	D4	L1
D4L1_56	D4	L1
D4L1_57	D4	L1
D3Y1_103	D3	Y1
D3Y1_104	D3	Y1
D3Y1_105	D3	Y1
D2L1_100	D2	L1
D2L1_101	D2	L1
D2L1_102	D2	L1
D2L1_103	D2	L1
D2L1_104	D2	L1
D2L1_105	D2	L1
D4L1_58	D4	L1
D4L1_59	D4	L1
D4L1_60	D4	L1
D5L3_46	D5	L3
D5L3_47	D5	L3
D5L3_48	D5	L3
D3L3_61	D3	L3
D3L3_62	D3	L3
D3L3_63	D3	L3
D2L2_46	D2	L2
D2L2_47	D2	L2
D2L2_48	D2	L2
D4L3_46	D4	L3
D4L3_47	D4	L3
D4L3_48	D4	L3
D5L3_49	D5	L3
D5L3_50	D5	L3
D5L3_51	D5	L3
D3L3_64	D3	L3
D3L3_65	D3	L3
D3L3_66	D3	L3
D2L2_49	D2	L2
D2L2_50	D2	L2
D2L2_51	D2	L2
D4L3_49	D4	L3
D4L3_50	D4	L3
D4L3_51	D4	L3
D5L3_52	D5	L3
D5L3_53	D5	L3
D5L3_54	D5	L3
D3L3_67	D3	L3
D3L3_68	D3	L3
D3L3_69	D3	L3
D2L2_52	D2	L2
D2L2_53	D2	L2
D2L2_54	D2	L2
D4L3_52	D4	L3
D4L3_53	D4	L3
D4L3_54	D4	L3
D5L3_55	D5	L3
D5L3_56	D5	L3
D5L3_57	D5	L3
D3L3_70	D3	L3
D3L3_71	D3	L3
D3L3_72	D3	L3
D2L2_55	D2	L2
D2L2_56	D2	L2
D2L2_57	D2	L2
D4L3_55	D4	L3
D4L3_56	D4	L3
D4L3_57	D4	L3
D5L3_58	D5	L3
D5L3_59	D5	L3
D5L3_60	D5	L3
D3L3_73	D3	L3
D3L3_74	D3	L3
D3L3_75	D3	L3
D2L2_58	D2	L2
D2L2_59	D2	L2
D2L2_60	D2	L2
D4L3_58	D4	L3
D4L3_59	D4	L3
D4L3_60	D4	L3
D3L1_46	D3	L1
D3L1_47	D3	L1
D3L1_48	D3	L1
D2Y1_46	D2	Y1
D2Y1_47	D2	Y1
D2Y1_48	D2	Y1
D1Y1_46	D1	Y1
D1Y1_47	D1	Y1
D1Y1_48	D1	Y1
D3Y1_106	D3	Y1
D3Y1_107	D3	Y1
D3Y1_108	D3	Y1
D3L1_49	D3	L1
D3L1_50	D3	L1
D3L1_51	D3	L1
D2Y1_49	D2	Y1
D2Y1_50	D2	Y1
D2Y1_51	D2	Y1
D1Y1_49	D1	Y1
D1Y1_50	D1	Y1
D1Y1_51	D1	Y1
D3Y1_109	D3	Y1
D3Y1_110	D3	Y1
D3Y1_111	D3	Y1
D3L1_52	D3	L1
D3L1_53	D3	L1
D3L1_54	D3	L1
D2Y1_52	D2	Y1
D2Y1_53	D2	Y1
D2Y1_54	D2	Y1
D1Y1_52	D1	Y1
D1Y1_53	D1	Y1
D1Y1_54	D1	Y1
D3Y1_112	D3	Y1
D3Y1_113	D3	Y1
D3Y1_114	D3	Y1
D3L1_55	D3	L1
D3L1_56	D3	L1
D3L1_57	D3	L1
D2Y1_55	D2	Y1
D2Y1_56	D2	Y1
D2Y1_57	D2	Y1
D1Y1_55	D1	Y1
D1Y1_56	D1	Y1
D1Y1_57	D1	Y1
D3Y1_115	D3	Y1
D3Y1_116	D3	Y1
D3Y1_117	D3	Y1
D3L1_58	D3	L1
D3L1_59	D3	L1
D3L1_60	D3	L1
D2Y1_58	D2	Y1
D2Y1_59	D2	Y1
D2Y1_60	D2	Y1
D1Y1_58	D1	Y1
D1Y1_59	D1	Y1
D1Y1_60	D1	Y1
D3Y1_118	D3	Y1
D3Y1_119	D3	Y1
D3Y1_120	D3	Y1
D5L2_46	D5	L2
D5L2_47	D5	L2
D5L2_48	D5	L2
D3L2_46	D3	L2
D3L2_47	D3	L2
D3L2_48	D3	L2
D2L3_46	D2	L3
D2L3_47	D2	L3
D2L3_48	D2	L3
D1L3_46	D1	L3
D1L3_47	D1	L3
D1L3_48	D1	L3
D5L2_49	D5	L2
D5L2_50	D5	L2
D5L2_51	D5	L2
D3L2_49	D3	L2
D3L2_50	D3	L2
D3L2_51	D3	L2
D2L3_49	D2	L3
D2L3_50	D2	L3
D2L3_51	D2	L3
D1L3_49	D1	L3
D1L3_50	D1	L3
D1L3_51	D1	L3
D5L2_52	D5	L2
D5L2_53	D5	L2
D5L2_54	D5	L2
D3L2_52	D3	L2
D3L2_53	D3	L2
D3L2_54	D3	L2
D2L3_52	D2	L3
D2L3_53	D2	L3
D2L3_54	D2	L3
D1L3_52	D1	L3
D1L3_53	D1	L3
D1L3_54	D1	L3
D5L2_55	D5	L2
D5L2_56	D5	L2
D5L2_57	D5	L2
D3L2_55	D3	L2
D3L2_56	D3	L2
D3L2_57	D3	L2
D2L3_55	D2	L3
D2L3_56	D2	L3
D2L3_57	D2	L3
D1L3_55	D1	L3
D1L3_56	D1	L3
D1L3_57	D1	L3
D5L2_58	D5	L2
D5L2_59	D5	L2
D5L2_60	D5	L2
D3L2_58	D3	L2
D3L2_59	D3	L2
D3L2_60	D3	L2
D2L3_58	D2	L3
D2L3_59	D2	L3
D2L3_60	D2	L3
D1L3_58	D1	L3
D1L3_59	D1	L3
D1L3_60	D1	L3
D3L2_61	D3	L2
D3L2_62	D3	L2
D3L2_63	D3	L2
D2L1_106	D2	L1
D2L1_107	D2	L1
D2L1_108	D2	L1
D2L1_109	D2	L1
D2L1_110	D2	L1
D2L1_111	D2	L1
D3L3_76	D3	L3
D3L3_77	D3	L3
D3L3_78	D3	L3
D3L2_64	D3	L2
D3L2_65	D3	L2
D3L2_66	D3	L2
D2L1_112	D2	L1
D2L1_113	D2	L1
D2L1_114	D2	L1
D2L1_115	D2	L1
D2L1_116	D2	L1
D2L1_117	D2	L1
D3L3_79	D3	L3
D3L3_80	D3	L3
D3L3_81	D3	L3
D3L2_67	D3	L2
D3L2_68	D3	L2
D3L2_69	D3	L2
D2L1_118	D2	L1
D2L1_119	D2	L1
D2L1_120	D2	L1
D2L1_121	D2	L1
D2L1_122	D2	L1
D2L1_123	D2	L1
D3L3_82	D3	L3
D3L3_83	D3	L3
D3L3_84	D3	L3
D3L2_70	D3	L2
D3L2_71	D3	L2
D3L2_72	D3	L2
D2L1_124	D2	L1
D2L1_125	D2	L1
D2L1_126	D2	L1
D2L1_127	D2	L1
D2L1_128	D2	L1
D2L1_129	D2	L1
D3L3_85	D3	L3
D3L3_86	D3	L3
D3L3_87	D3	L3
D3L2_73	D3	L2
D3L2_74	D3	L2
D3L2_75	D3	L2
D2L1_130	D2	L1
D2L1_131	D2	L1
D2L1_132	D2	L1
D2L1_133	D2	L1
D2L1_134	D2	L1
D2L1_135	D2	L1
D3L3_88	D3	L3
D3L3_89	D3	L3
D3L3_90	D3	L3
D5L3_61	D5	L3
D5L3_62	D5	L3
D5L3_63	D5	L3
D2L2_61	D2	L2
D2L2_62	D2	L2
D2L2_63	D2	L2
D2Y1_61	D2	Y1
D2Y1_62	D2	Y1
D2Y1_63	D2	Y1
D4L3_61	D4	L3
D4L3_62	D4	L3
D4L3_63	D4	L3
D5L3_64	D5	L3
D5L3_65	D5	L3
D5L3_66	D5	L3
D2L2_64	D2	L2
D2L2_65	D2	L2
D2L2_66	D2	L2
D2Y1_64	D2	Y1
D2Y1_65	D2	Y1
D2Y1_66	D2	Y1
D4L3_64	D4	L3
D4L3_65	D4	L3
D4L3_66	D4	L3
D5L3_67	D5	L3
D5L3_68	D5	L3
D5L3_69	D5	L3
D2L2_67	D2	L2
D2L2_68	D2	L2
D2L2_69	D2	L2
D2Y1_67	D2	Y1
D2Y1_68	D2	Y1
D2Y1_69	D2	Y1
D4L3_67	D4	L3
D4L3_68	D4	L3
D4L3_69	D4	L3
D5L3_70	D5	L3
D5L3_71	D5	L3
D5L3_72	D5	L3
D2L2_70	D2	L2
D2L2_71	D2	L2
D2L2_72	D2	L2
D2Y1_70	D2	Y1
D2Y1_71	D2	Y1
D2Y1_72	D2	Y1
D4L3_70	D4	L3
D4L3_71	D4	L3
D4L3_72	D4	L3
D5L3_73	D5	L3
D5L3_74	D5	L3
D5L3_75	D5	L3
D2L2_73	D2	L2
D2L2_74	D2	L2
D2L2_75	D2	L2
D2Y1_73	D2	Y1
D2Y1_74	D2	Y1
D2Y1_75	D2	Y1
D4L3_73	D4	L3
D4L3_74	D4	L3
D4L3_75	D4	L3
D2L3_61	D2	L3
D2L3_62	D2	L3
D2L3_63	D2	L3
D5L2_61	D5	L2
D5L2_62	D5	L2
D5L2_63	D5	L2
D3Y1_121	D3	Y1
D3Y1_122	D3	Y1
D3Y1_123	D3	Y1
D1Y1_61	D1	Y1
D1Y1_62	D1	Y1
D1Y1_63	D1	Y1
D2L3_64	D2	L3
D2L3_65	D2	L3
D2L3_66	D2	L3
D5L2_64	D5	L2
D5L2_65	D5	L2
D5L2_66	D5	L2
D3Y1_124	D3	Y1
D3Y1_125	D3	Y1
D3Y1_126	D3	Y1
D1Y1_64	D1	Y1
D1Y1_65	D1	Y1
D1Y1_66	D1	Y1
D2L3_67	D2	L3
D2L3_68	D2	L3
D2L3_69	D2	L3
D5L2_67	D5	L2
D5L2_68	D5	L2
D5L2_69	D5	L2
D3Y1_127	D3	Y1
D3Y1_128	D3	Y1
D3Y1_129	D3	Y1
D1Y1_67	D1	Y1
D1Y1_68	D1	Y1
D1Y1_69	D1	Y1
D2L3_70	D2	L3
D2L3_71	D2	L3
D2L3_72	D2	L3
D5L2_70	D5	L2
D5L2_71	D5	L2
D5L2_72	D5	L2
D3Y1_130	D3	Y1
D3Y1_131	D3	Y1
D3Y1_132	D3	Y1
D1Y1_70	D1	Y1
D1Y1_71	D1	Y1
D1Y1_72	D1	Y1
D2L3_73	D2	L3
D2L3_74	D2	L3
D2L3_75	D2	L3
D5L2_73	D5	L2
D5L2_74	D5	L2
D5L2_75	D5	L2
D3Y1_133	D3	Y1
D3Y1_134	D3	Y1
D3Y1_135	D3	Y1
D1Y1_73	D1	Y1
D1Y1_74	D1	Y1
D1Y1_75	D1	Y1
D1L3_61	D1	L3
D1L3_62	D1	L3
D1L3_63	D1	L3
D4L1_61	D4	L1
D4L1_62	D4	L1
D4L1_63	D4	L1
D3Y1_136	D3	Y1
D3Y1_137	D3	Y1
D3Y1_138	D3	Y1
D3L1_61	D3	L1
D3L1_62	D3	L1
D3L1_63	D3	L1
D1L3_64	D1	L3
D1L3_65	D1	L3
D1L3_66	D1	L3
D4L1_64	D4	L1
D4L1_65	D4	L1
D4L1_66	D4	L1
D3Y1_139	D3	Y1
D3Y1_140	D3	Y1
D3Y1_141	D3	Y1
D3L1_64	D3	L1
D3L1_65	D3	L1
D3L1_66	D3	L1
D1L3_67	D1	L3
D1L3_68	D1	L3
D1L3_69	D1	L3
D4L1_67	D4	L1
D4L1_68	D4	L1
D4L1_69	D4	L1
D3Y1_142	D3	Y1
D3Y1_143	D3	Y1
D3Y1_144	D3	Y1
D3L1_67	D3	L1
D3L1_68	D3	L1
D3L1_69	D3	L1
D1L3_70	D1	L3
D1L3_71	D1	L3
D1L3_72	D1	L3
D4L1_70	D4	L1
D4L1_71	D4	L1
D4L1_72	D4	L1
D3Y1_145	D3	Y1
D3Y1_146	D3	Y1
D3Y1_147	D3	Y1
D3L1_70	D3	L1
D3L1_71	D3	L1
D3L1_72	D3	L1
D1L3_73	D1	L3
D1L3_74	D1	L3
D1L3_75	D1	L3
D4L1_73	D4	L1
D4L1_74	D4	L1
D4L1_75	D4	L1
D3Y1_148	D3	Y1
D3Y1_149	D3	Y1
D3Y1_150	D3	Y1
D3L1_73	D3	L1
D3L1_74	D3	L1
D3L1_75	D3	L1
