# Supplementary material for: Identification of Ganoderma Disease Resistance Loci Using Natural Field Infection of an Oil Palm Multiparental Population
Source: G3 (Bethesda). 2017 Jun 5;7(6):1683–92. doi: 10.1534/g3.117.041764 (PMC5473749; doi:10.1534/g3.117.041764)
Supplement: Supplementary file 5 [file 1683File005.xlsx]

## Sheet: Feuil1
Table S8. Colocalization of Ganoderma resistance QTL and predicted oil palm R-genes
Marker or R-gene	Chromsome	Position (Mb)	LRT_T1S	LRT_TD	seq_desc
p5.00_sc00105_p0041	1	1.46095			probable inactive receptor kinase at2g26730-like
p5.00_sc00105_p0039	1	1.49106			flavin-containing monooxygenase yucca4-like
mEgCIR1996	1	4.15232	-0.00181867	0.0166878
mEgCIR2887	1	5.78861	0.134906	-0.00201879
mEgCIR1740	1	6.57458	-0.00569321	-0.00187599
mEgCIR3363	1	9.434	-0.00606593	-0.00242359
mCnCIRg9	1	9.88194	-0.00484409	-0.00148789
p5.00_sc00059_p0124	1	10.3833			flavin-containing monooxygenase yucca6-like
mEgCIR2440	1	10.8356	-0.00362255	-0.00186629
mEgCIR2450	1	12.772	-0.00540443	-0.00187984
mEgCIR3732	1	13.7164	-0.00564693	-0.00154158
p5.00_sc00065_p0121	1	14.943			probable disease resistance protein
mEgCIR3890	1	16.8631	-0.00405247	-0.000114623
mEgCIR0775	1	21.6106	-0.00464387	0.271882
mEgCIR0836	1	21.7229	-0.00476992	0.509867
mEgCIR3328	1	21.9662	-0.00179344	0.463593
p5.00_sc00008_p0145	1	22.0804			serine threonine protein
mCnCIR0109	1	24.184	-0.00183676	-0.00397231
mEgCIR0163	1	29.1589	-0.00216	-0.00285749
p5.00_sc00038_p0140	1	29.884			disease resistance protein at4g27190-like
p5.00_sc00038_p0111	1	30.5337			disease resistance protein rga3-like
p5.00_sc00038_p0103	1	30.7371			disease resistance protein rga3-like
p5.00_sc00038_p0099	1	30.8593			cc-nbs-lrr resistance protein
p5.00_sc00038_p0081	1	31.2539			disease resistance rpp13-like protein 1-like
p5.00_sc00038_p0080	1	31.2642			disease resistance rpp13-like protein 1-like
mEgCIR0774	1	32.1597	-0.00269922	-0.00163779
p5.00_sc00027_p0035	1	34.2225			myrosinase-binding at1g52030-like
p5.00_sc00027_p0037	1	34.2818			mannose glucose-specific lectin-like
p5.00_sc00027_p0042	1	34.3609			pentatricopeptide repeat-containing protein at1g19720-like
p5.00_sc00027_p0051	1	34.6354			pentatricopeptide repeat-containing protein at1g19720-like
mEgCIR3376	1	35.1628	-0.00130963	0.000428762
mEgCIR2291	1	36.4335	-0.00135034	-0.00322723
mEgCIR0778	1	41.1706	-0.00574405	-0.00220683
mEgCIR3808	1	41.3542	-0.00603932	-0.0022389
mEgCIR3711	1	43.4672	-0.00149652	-0.00238527
mEgCIR0246	1	45.1258	-0.00525554	-0.00232941
mEgCIR0886	1	45.212	-0.00525066	-0.00232955
mEgCIR0439	1	45.7972	-0.00541715	-0.0022228
p5.00_sc00118_p0044	1	46.003			disease resistance rpp13-like protein 1-like isoform x1
p5.00_sc00118_p0054	1	46.3312			disease resistance rpp13-like protein 1-like isoform x1
p5.00_sc00118_p0056	1	46.3708			disease resistance rpp13-like protein 1-like isoform x1
p5.00_sc00118_p0057	1	46.4158			disease resistance rpp13-like protein 1-like isoform x1
mEgCIR3563	1	52.5996	-0.00392617	-0.00188405
mEgCIR3728	1	59.3591	-0.00166784	-0.00253043
p5.00_sc00154_p0012	1	60.9955			disease resistance rpp13-like protein 4-like
p5.00_sc00154_p0013	1	60.9992			disease resistance protein at4g27190-like
mEgCIR3684	1	61.5066	-0.00274675	-0.00193005
mEgCIR3668	1	66.1649	-0.00153583	-0.00460735
mEgCIR3676	2	1.51385	-0.00624932	-0.00474166
p5.00_sc00060_p0029	2	2.79389			mlo-like protein 1-like
mEgCIR3275	2	7.61306	-0.00310682	-0.00256058
p5.00_sc00043_p0002	2	10.6931			disease resistance rpp13-like protein 1-like
p5.00_sc00043_p0003	2	10.8448			disease resistance protein rga4-like
mEgCIR0718	2	24.8717	0.853251	1.02865
p5.00_sc00034_p0005	2	26.4696			flavin-containing monooxygenase yucca10-like
mEgCIR3232	2	30.1184	-0.00187788	0.0429108
mEgCIR3310	2	31.8174	-0.00574773	-0.000663619
p5.00_sc00055_p0092	2	37.8413			disease resistance protein rpm1-like
p5.00_sc00055_p0091	2	37.894			disease resistance protein rpm1-like
p5.00_sc00055_p0090	2	37.928			disease resistance protein rpm1-like
p5.00_sc00055_p0089	2	37.949			disease resistance protein rpm1-like
mEgCIR2423	2	38.6501	-0.00575608	-0.00196681
p5.00_sc00055_p0060	2	39.2188			mlo-like protein 1-like
p5.00_sc00055_p0053	2	40.0216			disease resistance rpp8-like protein 3-like
p5.00_sc00055_p0052	2	40.0386			probable disease resistance rpp8-like protein 2-like
mEgCIR1716	2	40.8149	-0.00591694	-0.00212372
mEgCIR3533	2	44.5162	-0.00552088	-0.00288618
p5.00_sc00005_p0129	2	44.9995			probable inactive receptor kinase at2g26730-like
mEgCIR3769	2	45.0797	-0.00138347	-0.00285354
mEgCIR3693	2	48.2605	-0.00376241	-0.00249492
mEgCIR0074	2	48.54	-0.00597452	-0.00315091
mEgCIR2595	2	50.22	-0.00205223	-0.00286584
p5.00_sc00096_p0053	2	50.7549			disease resistance protein rga3-like
mEgCIR3477	2	54.9387	-0.00170337	-0.00233321
mEgCIR3775	2	57.6813	-0.00132617	-0.00233824
mEgCIR0059	2	58.1993	-0.00146858	-0.00261214
p5.00_sc00025_p0068	2	59.9947			probable disease resistance protein at1g58602-like
p5.00_sc00025_p0119	2	61.2159			disease resistance protein rga4-like
p5.00_sc00025_p0120	2	61.2619			disease resistance rpp13-like protein 1-like isoform x1
p5.00_sc00025_p0121	2	61.3017			disease resistance rpp13-like protein 1-like isoform x1
p5.00_sc00025_p0123	2	61.3732			disease resistance protein rga4-like
mEgCIR3557	2	61.5676	-0.00489195	-0.00238873
p5.00_sc00025_p0140	2	61.7304			disease resistance protein rga4-like
p5.00_sc00025_p0158	2	62.1898			probable disease resistance protein at1g58602-like
p5.00_sc00025_p0159	2	62.3125			probable disease resistance protein at1g58602-like
p5.00_sc00025_p0174	2	62.6032			disease resistance protein at1g50180-like
p5.00_sc00025_p0175	2	62.6562			disease resistance protein at1g50180-like
p5.00_sc00025_p0181	2	62.757			disease resistance rpp8-like protein 3-like
p5.00_sc00025_p0182	2	62.7949			probable disease resistance protein at1g58602-like
p5.00_sc00025_p0186	2	62.9081			disease resistance rpp8-like protein 3-like
p5.00_sc00025_p0188	2	62.937			disease resistance protein at1g50180-like
p5.00_sc00025_p0190	2	62.9838			disease resistance rpp8-like protein 3-like
p5.00_sc00025_p0199	2	63.2112			disease resistance rpp8-like protein 3-like
p5.00_sc00025_p0200	2	63.2367			probable disease resistance protein at1g58602-like
p5.00_sc00148_p0001	2	63.8062			disease resistance rpp8-like protein 3-like
p5.00_sc00148_p0014	2	64.0167			disease resistance rpp13-like protein 1-like
p5.00_sc00148_p0015	2	64.0452			disease resistance protein at3g14460-like
p5.00_sc00148_p0017	2	64.0943			disease resistance protein at3g14460-like
mEgCIR3392	3	5.82141	1.7591	-0.00137655
mEgCIR3847	3	9.6669	0.566607	-0.000297751
mEgCIR2763	3	11.0584	0.959801	0.0337721
mEgCIR3782	3	12.0143	0.440287	-0.00155124
mEgCIR0874	3	12.8909	0.100028	-0.00545547
p5.00_sc00001_p0389	3	13.0474			flavin-containing monooxygenase yucca6-like
mEgCIR0280	3	13.4058	0.563979	-0.00437679
mEgCIR3809	3	13.5388	0.0978016	-0.00150859
mCnCIR0067	3	14.2082	2.24235	-0.00254296
p5.00_sc00001_p0522	3	15.5928			mlo-like protein 12-like
p5.00_sc00001_p0523	3	15.618			mlo-like protein 12-like
mEgCIR3813	3	18.7158	0.241524	-0.00136817
mEgCIR0268	3	19.4689	0.375364	-0.00619846
mEgCIR3428	3	24.4384	0.458416	0.509169
mEgCIR0380	3	25.0778	-0.00148697	0.0982114
mEgCIR3365	3	36.1949	-0.00273272	-0.00245704
p5.00_sc00064_p0065	3	38.4803			mlo-like protein 6-like
mEgCIR0399	3	39.0484	-0.00589043	-0.00182229
mEgCIR3297	3	39.3267	-0.00547049	-0.00178462
mEgCIR3788	3	42.0271	-0.00339858	-0.00464372
p5.00_sc00145_p0019	3	45.7772			disease resistance protein rpm1-like
p5.00_sc00142_p0024	3	51.7601			leucine-rich repeat containing
mEgCIR2527	3	53.5566	3.9299	-0.00286252
p5.00_sc00041_p0040	3	54.9111			cc-nbs-lrr resistance protein
p5.00_sc00041_p0019	3	55.7395			cc-nbs-lrr resistance protein
p5.00_sc00041_p0004	3	56.8738			cc-nbs-lrr resistance protein
p5.00_sc00170_p0003	3	57.1891			cc-nbs-lrr resistance protein
p5.00_sc00170_p0011	3	57.3555			small heat-shock
p5.00_sc00170_p0024	3	57.8243			disease resistance rpp13-like protein 2-like
mEgCIR3803	3	58.1738	6.37945	0.00384268
mEgCIR1713	3	60.0544	4.95283	-0.000236119
mEgCIR3766	4	0.504409	-0.00480014	-0.00476839
p5.00_sc00237_p0004	4	2.12913			cc-nbs-lrr resistance protein
p5.00_sc00237_p0008	4	2.59342			cc-nbs-lrr resistance protein
p5.00_sc00237_p0009	4	2.67697			disease resistance protein rga3-like
p5.00_sc00237_p0013	4	2.72416			leucine-rich repeat containing
mEgCIR3382	4	4.2206	-0.00155652	-0.00348744
mEgCIR1977	4	6.73304	-0.00258918	-0.00455858
p5.00_sc00132_p0021	4	14.1022			small heat shock chloroplastic-like
p5.00_sc00262_p0004	4	16.4704			mlo protein homolog 1-like
mEgCIR3653	4	20.8904	-0.00278225	-0.0020312
mEgCIR2110	4	25.276	-0.00297959	-0.00184361
mEgCIR3400	4	31.141	-0.0042098	-0.00172871
p5.00_sc00140_p0028	4	33.5896			flavin-containing monooxygenase yucca8-like
mEgCIR3293B	4	33.5997	-0.00200591	-0.00136188
mEgCIR3739	4	44.1121	-0.00442464	-0.00214568
mEgCIR0894	4	47.4525	-0.00272538	-0.002549
mEgCIR3407	4	49.7381	-0.00147467	-0.00270536
mEgCIR2414	5	0.765967	-0.00224185	0.357164
mEgCIR1730	5	0.766341	-0.00239308	-0.004945
mEgCIR3587	5	1.25853	-0.00318021	-0.00186209
mEgCIR3672	5	1.75858	-0.00164318	0.53522
mCnCIRB5	5	1.93012	-0.00390035	0.58173
mEgCIR2433	5	5.75627	-0.00319402	-0.00355652
mEgCIR3544	5	12.7269	-0.00152214	-0.00192839
mEgCIR2525	5	12.965	-0.00613133	-0.00180582
p5.00_sc00007_p0298	5	13.161			disease resistance rpp8-like protein 3-like
p5.00_sc00094_p0035	5	34.0172			disease resistance protein rga3-like
mEgCIR0465	5	41.7175	-0.00580368	-0.00173126
p5.00_sc00003_p0168	5	46.4159			mlo-like protein 3-like
mEgCIR3825	5	47.4483	-0.00136763	-0.00456664
mEgCIR3538	5	48.0182	-0.00605206	0.427061
mEgCIR3311	5	50.315	-0.00130022	-0.00177563
mEgCIR0790	5	50.5956	-0.0014254	-0.00184268
p5.00_sc00084_p0029	5	50.8895			nematode resistance hspro2-like
mEgCIR3696	6	1.23874	-0.00562023	-0.00153609
mEgCIR3785	6	2.42599	-0.00426422	-0.00195785
mEgCIR0446	6	3.2513	-0.00569432	-0.00203423
mEgCIR0445	6	3.38053	-0.00507397	-0.00209056
mEgCIR3321	6	4.19498	-0.00506526	-0.00184122
mEgCIR0146	6	16.2219	-0.00202648	0.146987
p5.00_sc00107_p0019	6	18.9598			disease resistance protein rga4-like
p5.00_sc00225_p0001	6	19.4439			disease resistance rpp13-like protein 1-like
p5.00_sc00168_p0006	6	21.7885			disease resistance rpp13-like protein 1-like
p5.00_sc00160_p0016	6	25.2142			disease resistance protein at4g27190-like
p5.00_sc00160_p0017	6	25.3249			probable disease resistance protein at5g63020-like
mEgCIR2492	6	28.7375	-0.00349247	0.00125787
p5.00_sc00061_p0031	6	29.236			serine threonine protein
mEgCIR3213	6	29.2842	-0.00158679	0.167253
mCnCIRE10	6	35.506	-0.000657721	-0.00129945
mEgCIR0243	6	37.012	0.00369673	-0.00156616
mEgCIR0825	6	38.2802	-0.00347771	-0.00193797
mCnCIRg6	6	40.6878	-0.00528095	-0.00216098
p5.00_sc00018_p0145	6	41.5588			agglutinin alpha chain
p5.00_sc00018_p0224	6	43.0296			disease resistance protein rga3-like
mEgCIR0580	7	1.4508	-0.00341891	-0.00196357
mEgCIR3383	7	7.36078	-0.00486738	-0.00231052
p5.00_sc00050_p0116	7	9.13972			flavin-containing monooxygenase yucca6-like
mEgCIR0219	7	10.4375	-0.00544355	-0.0020491
mEgCIR3869	7	13.5589	-0.0052986	-0.00437239
mEgCIR0195	7	16.1357	-0.00338937	-0.00224692
mEgCIR0804	7	17.6524	-0.00284949	-0.0024048
mEgCIR3543	7	18.3256	-0.00160638	-0.00230095
mEgCIR3643	7	19.4552	-0.00190497	-0.00228362
mCnCIR0105	7	28.3806	-0.00349257	-0.00563961
mEgCIR3281	7	33.7797	-0.00569829	-0.00248062
mEgCIR3358	7	34.6788	-0.00171553	-0.00237054
mEgCIR3734	7	39.2956	0.0363289	-0.00242251
mEgCIR3622	7	43.1516	-0.00313562	-0.00157487
mCnCIR0069	7		-0.00366753	-0.00133176
p5.00_sc00080_p0023	8	2.34596			pentatricopeptide repeat-containing protein at1g19720-like
p5.00_sc00080_p0022	8	2.35227			pentatricopeptide repeat-containing protein at1g19720-like
mEgCIR2215	8	4.57502	-0.00238269	-0.0055722
p5.00_sc00091_p0048	8	8.87242			disease resistance protein rga3-like
p5.00_sc00874_p0002	8	9.73685			disease resistance protein at3g14460-like
mEgEST0237	8	10.476	-0.00526747	-0.00279988
mEgCIR2659	8	14.0159	-0.00150423	-0.00269313
mEgCIR2575	8	14.3409	-0.00144206	-0.00272488
p5.00_sc00192_p0008	8	14.3914			probable disease resistance rpp8-like protein 2-like
mEgCIR3649	8	15.6096	-0.00156525	-0.0025905
p5.00_sc00087_p0026	8	21.2561			disease resistance protein rpm1-like
p5.00_sc00087_p0027	8	21.2799			disease resistance protein rpm1-like
p5.00_sc00037_p0027	8	25.011			serine threonine protein
mEgCIR0572	8	25.468	0.349466	-0.00495437
mEgCIR0408	8	28.0883	0.00011866	-0.00220014
mEgCIR3698	8	30.1498	-0.00436186	1.22526
p5.00_sc00020_p0142	8	32.3714			cinnamoyl- reductase 2-like
p5.00_sc00020_p0149	8	32.4489			pentatricopeptide repeat-containing protein at1g19720-like
mEgCIR3282	8	34.6107	-0.00553659	-0.00508618
mEgCIR0800	8	34.7446	-0.00569522	-0.00488126
mEgCIR0793	8	35.3698	-0.0043819	-0.00550147
p5.00_sc00019_p0100	8	36.6244			cinnamoyl reductase
mEgCIR0008	8	36.7222	-0.00439224	-0.00290862
mEgCIR2149	8	37.5165	-0.0048875	-0.00613481
p5.00_sc00019_p0147	8	37.6706			serine threonine protein
mEgCIR3792	8	39	-0.00514437	-0.00568403
mEgCIR2600	9	0.426947	-0.0059314	-0.00548418
mEgCIR2029	9	3.65149	-0.004694	-0.00173181
mEgCIR2387	9	5.11735	-0.00608	-0.00507495
p5.00_sc00125_p0024	9	6.85649			cc-nbs-lrr resistance protein
mEgCIR0055	9	9.19837	-0.0061858	-0.0062047
mEgCIR3387	9	16.6122	-0.00493773	-0.00147415
p5.00_sc00117_p0005	9	18.0051			disease resistance rpp8-like protein 3-like
mEgCIR0772	9	25.696	-0.00150312	0.534282
p5.00_sc00006_p0184	9	27.2808			mlo-like protein 1-like
p5.00_sc00006_p0185	9	27.4009			mlo-like protein 1-like
mEgCIR3389	9	27.9524	-0.00137027	-0.002708
mEgCIR0905	9	29.1415	-0.00139065	-0.00239325
p5.00_sc00045_p0151	9	29.9209			mlo-like protein 4-like
mEgCIR0254	9	30.4209	-0.0022588	-0.00252877
mCnCIR0146	9	32.439	0.219956	-0.00234105
p5.00_sc00120_p0047	9	35.0755			g-type lectin s-receptor-like serine threonine-protein kinase rlk1-like
p5.00_sc00182_p0085	9	36.7602			disease resistance protein rpm1-like
mEgCIR0037	10	4.80254	-0.00112264	-0.00170852
p5.00_sc00189_p0001	10	10.7301			disease resistance protein rga3-like
p5.00_sc00009_p0175	10	14.3319			g-type lectin s-receptor-like serine threonine-protein kinase ces101-like
mEgCIR2409	10	14.6648	-0.00558592	-0.00144354
mEgCIR0177	10	14.7676	-0.00472973	-0.00127642
mEgCIR3593	10	14.7942	-0.00566032	-0.0022843
mEgCIR3346	10	15.3453	-0.0042218	0.0286209
mEgCIR0409	10	15.5534	-0.00529062	-0.00268924
mEgCIR2670	10	15.5725	-0.00603657	-0.00519976
mEgCIR3727	10	16.5017	-0.00140045	-0.0027632
p5.00_sc00009_p0003	10	18.4914			anaphase-promoting complex subunit 7-like
p5.00_sc00004_p0048	10	19.5206			pentatricopeptide repeat-containing protein at1g19720- partial
p5.00_sc00004_p0049	10	19.5285			myrosinase-binding at2g39310-like
p5.00_sc00004_p0050	10	19.5545			pentatricopeptide repeat-containing protein at1g19720-like
p5.00_sc00004_p0051	10	19.5572			pentatricopeptide repeat-containing protein at1g19720-like
mEgCIR3718	10	19.6131	-0.00588161	-0.00252898
mEgCIR2144	10	19.8079	-0.00499597	-0.0024294
mEgCIR2860	10	20.6868	-0.0039756	-0.00228945
p5.00_sc00004_p0128	10	20.9998			disease resistance protein rga4-like
mEgCIR2590	10	22.5402	-0.00355505	-0.00222014
p5.00_sc00004_p0291	10	24.0446			probable disease resistance protein at5g63020-like
p5.00_sc00004_p0293	10	24.0868			disease resistance protein rps5-like
p5.00_sc00004_p0294	10	24.132			probable disease resistance protein at5g63020-like
mEgCIR3295	10	24.3746	-0.00138621	-0.00219272
mEgCIR0773	10	25.0845	-0.00132337	-0.00259534
mEgCIR0230	10	26.5122	-0.00564824	-0.00262007
p5.00_sc00217_p0009	10	28.0932			probable lrr receptor-like serine threonine-protein kinase at3g47570-like
mEgCIR3292	10	30.5697	-0.00254602	-0.00274377
mEgCIR3433	10	31.3292	-0.00340895	-0.00289375
mEgCIR3402	10	31.5549	-0.00385546	-0.00296691
mEgCIR3633	11	1.59855	-0.00168366	-0.00442252
p5.00_sc00185_p0002	11	9.53454			cc-nbs-lrr resistance protein
mEgCIR3567	11	20.9975	-0.00564406	-0.0057145
mEgCIR3546	11	21.4036	-0.00204783	0.0623281
p5.00_sc00002_p0170	11	23.6027			disease resistance rpp13-like protein 1-like isoform x1
p5.00_sc00002_p0168	11	23.6616			disease resistance protein rga4-like
mEgCIR2427	11	23.8594	0.0443682	2.50309
mEgCIR3569	11	24.81	0.0837143	0.229467
mEgCIR0779	11	26.1687	-0.00268882	1.46982
mEgCIR3350	11	26.8947	-0.00267062	1.4722
p5.00_sc00024_p0014	12	2.49171			disease resistance protein rga4-like
mEgCIR3399	12	3.10684	0.00098775	-0.00247959
mEgCIR3810	12	14.6069	-0.00440804	-0.00196502
mEgCIR2212	12	17.0371	-0.0048727	-0.00622848
mCnCIR0038	12	18.0491	-0.00370074	-0.00567384
mEgCIR0832	12	20.3703	0.035842	-0.00119076
p5.00_sc00014_p0196	12	20.633			disease resistance protein rga4-like
p5.00_sc00014_p0198	12	20.6699			disease resistance protein rga4-like
p5.00_sc00014_p0209	12	20.7971			disease resistance rpp13-like protein 1-like
p5.00_sc00014_p0241	12	21.4259			disease resistance protein rga4-like
p5.00_sc00014_p0246	12	21.5453			disease resistance protein rga4-like
p5.00_sc00014_p0258	12	21.9039			disease resistance rpp13-like protein 1-like
p5.00_sc00103_p0002	12	21.9557			disease resistance protein rga4-like
p5.00_sc00103_p0005	12	22.0409			disease resistance protein rga4-like
mEgCIR2569	12	25.7284	-0.00471294	-0.00457816
mEgCIR3555	12	26.3169	-0.00388621	-0.0020559
p5.00_sc00174_p0038	13	7.15086			probable disease resistance protein at5g63020-like
p5.00_sc00174_p0036	13	7.15916			probable disease resistance protein at5g63020-like
p5.00_sc00174_p0033	13	7.37985			probable disease resistance protein at5g63020-like
mEgCIR0803	13	8.12492	-0.00433581	-0.00156072
mEgCIR2188	13	12.5533	-0.00255431	-0.00160337
mEgCIR3305	13	15.8342	0.105402	-0.0014643
p5.00_sc00133_p0057	13	19.3049			probable disease resistance protein at5g63020-like
mEgCIR3878	13	19.6377	-0.00187255	-0.00178748
mEgEST0141	13	21.2981	-0.00555949	-0.00248461
p5.00_sc00035_p0134	13	22.092			serine threonine protein
p5.00_sc00099_p0121	14	2.12018			cc-nbs-lrr resistance protein
p5.00_sc00099_p0123	14	2.18863			cc-nbs-lrr resistance protein
mEgCIR2347	14	2.77043	-0.00153638	-0.00515722
mEgCIR3260	14	3.31108	-0.00311696	-0.00315646
mEgCIR3301	14	6.49125	-0.00298543	-0.00222967
mEgCIR0425	14	7.87281	-0.00283425	-0.00135892
mCnCIRH6	14	8.24363	-0.00370003	-0.00171701
p5.00_sc00070_p0059	14	9.07036			disease resistance protein rps5-like
mEgCIR0173	14	9.27731	-0.00341441	-0.0017176
mEgCIR0912	14	10.192	-0.00152997	-0.00192735
p5.00_sc00032_p0110	14	11.5751			disease resistance protein at3g14460-like
p5.00_sc00032_p0075	14	12.5018			serine--glyoxylate aminotransferase-like
mEgCIR0882	14	16.0957	-0.00516274	-0.00205768
mEgCIR0369	14	16.2942	-0.00505537	-0.00195249
p5.00_sc00108_p0050	14	18.1268			disease resistance protein rga3-like isoform x1
p5.00_sc00414_p0001	14	18.18			leucine-rich repeat containing
p5.00_sc00414_p0006	14	18.7315			leucine-rich repeat containing
mEgCIR2518	14	23.0183	-0.00475722	0.238528
p5.00_sc00040_p0063	14	23.438			leucine-rich repeat containing
mEgEST0180	15	6.31811	0.000299415	-0.00547722
mEgCIR3639	15	7.08484	-0.00166479	0.000662383
mEgCIR3745	15	8.44583	-0.00384144	-0.00196976
mEgCIR0353	15	12.3742	0.102794	-0.00170013
mEgCIR3298	15	12.6095	0.108374	-0.00172209
mEgCIR2436	15	13.1708	0.00145303	-0.00204806
p5.00_sc00011_p0009	15	15.1299			disease resistance rpp13-like protein 1-like
mEgCIR3750	15	17.1941	0.000493305	0.0340736
mEgCIR0782	15	20.1235	-0.00438974	-0.00175137
p5.00_sc00036_p0090	15	21.0608			disease resistance rpp13-like protein 1-like
p5.00_sc00017_p0252	16	1.11075			serine threonine protein
mEgCIR3427	16	1.81262	-0.00249935	-0.00181313
mEgCIR2813	16	2.21325	-0.00112273	-0.00457616
mEgCIR3574	16	3.58123	-0.00471885	-0.00596436
mEgCIR3902	16	5.26503	-0.00296123	-0.00155257
mEgCIR3691	16	7.72301	-0.00176864	0.0112744
