# Supplementary material for: Identification of Ganoderma Disease Resistance Loci Using Natural Field Infection of an Oil Palm Multiparental Population
Source: G3 (Bethesda). 2017 Jun 5;7(6):1683–92. doi: 10.1534/g3.117.041764 (PMC5473749; doi:10.1534/g3.117.041764)
Supplement: Supplementary file 6 [file 1683File006.xlsx]

## Sheet: Table_S5
Table S5. Genotyping of the oil palm multi-parent population Eg9PP.
ID	FAMILY	MOTHER	FATHER	mEgCIR1713		mEgCIR3803		mEgCIR2527		mEgCIR3788		mEgCIR3819		mEgCIR0399		mEgCIR3297		mEgCIR3316		mEgCIR0380		mEgCIR3428		mEgCIR0268		mEgCIR3813		mEgCIR0280		mEgCIR3809		mEgCIR0874		mEgCIR3782		mEgCIR2763		mEgCIR3847		mEgCIR3392		mEgCIR0802		mEgCIR0332		mCnCIR0067		mEgCIR3792
D2Y1_75	D2Y1	D2	Y1	A	B	D	B	D	A	E	B	E	B	0	0	B	B	0	0	0	0	D	B	0	0	B	A	0	0	A	B	0	0	0	0	C	A	C	A	B	A	0	0	B	A	A	B	A	A
D2Y1_72	D2Y1	D2	Y1	E	B	E	B	C	A	C	B	E	B	0	0	B	B	0	0	0	0	D	B	0	0	B	A	0	0	A	B	0	0	0	0	C	A	C	A	B	A	0	0	B	A	A	A	A	A
D2Y1_71	D2Y1	D2	Y1	E	B	E	B	C	A	E	B	E	B	0	0	B	B	0	0	0	0	D	B	0	0	B	A	0	0	E	A	0	0	0	0	C	C	C	B	B	B	0	0	A	A	A	B	B	A
D2Y1_70	D2Y1	D2	Y1	E	B	E	B	D	A	E	B	E	B	0	0	B	B	0	0	0	0	D	B	0	0	D	A	0	0	E	B	0	0	0	0	C	A	C	A	B	A	0	0	B	A	A	B	A	A
D2Y1_69	D2Y1	D2	Y1	A	B	D	B	D	A	E	B	E	B	0	0	B	B	0	0	0	0	D	B	0	0	B	A	0	0	E	A	0	0	0	0	C	C	C	B	B	B	0	0	A	A	A	B	B	A
D2Y1_66	D2Y1	D2	Y1	A	B	D	B	D	A	E	B	E	B	0	0	B	B	0	0	0	0	D	B	0	0	D	A	0	0	E	B	0	0	0	0	C	A	C	A	B	A	0	0	A	A	A	A	A	A
D2Y1_68	D2Y1	D2	Y1	A	B	D	B	D	A	E	B	E	B	0	0	B	B	0	0	0	0	D	B	0	0	B	A	0	0	A	B	0	0	0	0	C	A	C	A	B	A	0	0	B	A	A	A	A	A
D2Y1_65	D2Y1	D2	Y1	A	B	D	B	D	A	E	B	E	B	0	0	B	B	0	0	0	0	D	B	0	0	B	A	0	0	E	B	0	0	0	0	C	A	C	A	B	A	0	0	0	0	A	A	B	A
D2Y1_67	D2Y1	D2	Y1	E	B	E	B	C	A	E	B	E	B	0	0	B	B	0	0	0	0	D	B	0	0	B	A	0	0	A	B	0	0	0	0	C	A	C	A	B	A	0	0	B	A	A	A	B	A
D2Y1_64	D2Y1	D2	Y1	E	B	E	B	C	A	C	B	B	B	0	0	D	B	0	0	0	0	0	0	0	0	D	A	0	0	E	A	0	0	0	0	C	C	C	B	B	B	0	0	B	A	A	B	A	A
D2Y1_61	D2Y1	D2	Y1	A	B	D	B	D	A	E	B	E	B	0	0	B	B	0	0	0	0	D	B	0	0	B	A	0	0	E	A	0	0	0	0	C	C	C	B	B	B	0	0	A	A	A	B	A	A
D2Y1_62	D2Y1	D2	Y1	E	B	E	B	C	A	C	B	B	B	0	0	D	B	0	0	0	0	A	B	0	0	B	A	0	0	E	A	0	0	0	0	C	C	C	B	B	B	0	0	A	A	A	B	A	A
D2Y1_63	D2Y1	D2	Y1	E	B	E	B	C	A	E	B	E	B	0	0	B	B	0	0	0	0	D	B	0	0	B	A	0	0	A	B	0	0	0	0	C	A	C	A	B	A	0	0	A	A	A	A	A	A
D2Y1_58	D2Y1	D2	Y1	E	B	E	B	C	A	C	B	B	B	0	0	D	B	0	0	0	0	A	B	0	0	D	A	0	0	0	0	0	0	0	0	C	C	C	B	B	B	0	0	B	A	A	B	A	A
D2Y1_59	D2Y1	D2	Y1	A	B	D	B	0	0	E	B	E	B	0	0	D	B	0	0	0	0	A	B	0	0	D	A	0	0	E	A	0	0	0	0	C	C	C	B	B	B	0	0	B	A	A	B	B	A
D2Y1_60	D2Y1	D2	Y1	E	B	E	B	C	A	C	B	E	B	0	0	B	B	0	0	0	0	A	B	0	0	D	A	0	0	E	A	0	0	0	0	C	C	C	B	B	B	0	0	B	A	A	B	B	A
D2Y1_57	D2Y1	D2	Y1	E	B	E	B	C	A	C	B	B	B	0	0	D	B	0	0	0	0	A	B	0	0	D	A	0	0	E	A	0	0	0	0	C	C	C	B	B	B	0	0	B	A	A	A	B	A
D2Y1_54	D2Y1	D2	Y1	A	B	D	B	D	A	E	B	E	B	0	0	B	B	0	0	0	0	D	B	0	0	B	A	0	0	E	A	0	0	0	0	C	A	C	A	B	A	0	0	B	A	A	A	A	A
D2Y1_56	D2Y1	D2	Y1	A	B	D	B	C	A	C	B	B	B	0	0	D	B	0	0	0	0	A	B	0	0	D	A	0	0	E	B	0	0	0	0	C	A	C	A	B	A	0	0	A	A	A	B	A	A
D2Y1_55	D2Y1	D2	Y1	E	B	E	B	C	A	C	B	B	B	0	0	D	B	0	0	0	0	D	B	0	0	B	A	0	0	A	B	0	0	0	0	C	C	C	B	B	B	0	0	0	0	A	B	B	A
D2Y1_52	D2Y1	D2	Y1	E	B	E	B	C	A	C	B	B	B	0	0	D	B	0	0	0	0	A	B	0	0	D	A	0	0	E	A	0	0	0	0	C	C	C	B	B	B	0	0	A	A	A	B	B	A
D2Y1_51	D2Y1	D2	Y1	E	B	E	B	C	A	C	B	B	B	0	0	D	B	0	0	0	0	A	B	0	0	D	A	0	0	E	A	0	0	0	0	C	C	C	B	B	B	0	0	B	A	A	B	B	A
D2Y1_48	D2Y1	D2	Y1	A	B	D	B	D	A	E	B	E	B	0	0	B	B	0	0	0	0	A	B	0	0	D	A	0	0	E	B	0	0	0	0	C	A	C	A	B	A	0	0	B	A	A	A	A	A
D2Y1_50	D2Y1	D2	Y1	A	B	D	B	D	A	E	B	B	B	0	0	B	B	0	0	0	0	A	B	0	0	D	A	0	0	E	A	0	0	0	0	C	C	C	B	B	B	0	0	A	A	A	B	B	A
D2Y1_49	D2Y1	D2	Y1	E	B	E	B	C	A	C	B	B	B	0	0	D	B	0	0	0	0	A	B	0	0	D	A	0	0	E	A	0	0	0	0	C	C	C	B	B	B	0	0	A	A	A	B	A	A
D2Y1_43	D2Y1	D2	Y1	A	B	D	B	D	A	E	B	E	B	0	0	D	B	0	0	0	0	D	B	0	0	B	A	0	0	E	A	0	0	0	0	C	C	C	A	B	A	0	0	A	A	A	A	A	A
D2Y1_44	D2Y1	D2	Y1	A	B	D	B	D	A	E	B	E	B	0	0	B	B	0	0	0	0	D	B	0	0	B	A	0	0	E	A	0	0	0	0	C	A	C	A	B	A	0	0	0	0	A	A	B	A
D2Y1_37	D2Y1	D2	Y1	A	B	D	B	D	A	E	B	E	B	0	0	B	B	0	0	0	0	D	B	0	0	B	A	0	0	E	B	0	0	0	0	C	A	C	B	B	B	0	0	B	A	A	B	B	A
D2Y1_41	D2Y1	D2	Y1	E	B	E	B	C	A	C	B	B	B	0	0	D	B	0	0	0	0	A	B	0	0	D	A	0	0	E	A	0	0	0	0	C	C	C	B	B	B	0	0	B	A	A	B	0	0
D2Y1_38	D2Y1	D2	Y1	E	B	E	B	C	A	C	B	B	B	0	0	D	B	0	0	0	0	A	B	0	0	D	A	0	0	E	A	0	0	0	0	C	C	C	B	B	B	0	0	A	A	A	B	B	A
D2Y1_42	D2Y1	D2	Y1	E	B	E	B	C	A	C	B	B	B	0	0	D	B	0	0	0	0	A	B	0	0	D	A	0	0	E	B	0	0	0	0	C	A	C	A	B	B	0	0	A	A	A	B	B	A
D2Y1_39	D2Y1	D2	Y1	E	B	E	B	C	A	E	B	E	B	0	0	B	B	0	0	0	0	D	B	0	0	B	A	0	0	A	B	0	0	0	0	C	A	C	A	B	A	0	0	A	A	A	B	0	0
D2Y1_40	D2Y1	D2	Y1	A	B	D	B	D	A	E	B	E	B	0	0	B	B	0	0	0	0	D	B	0	0	B	A	0	0	A	B	0	0	0	0	C	A	C	A	B	A	0	0	A	A	A	A	A	A
D2Y1_36	D2Y1	D2	Y1	E	B	E	B	C	A	C	B	E	B	0	0	B	B	0	0	0	0	D	B	0	0	B	A	0	0	E	B	0	0	0	0	C	A	C	A	B	A	0	0	B	A	A	A	B	A
D2Y1_35	D2Y1	D2	Y1	E	B	E	B	C	A	C	B	B	B	0	0	D	B	0	0	0	0	A	B	0	0	D	A	0	0	E	A	0	0	0	0	C	C	C	B	B	B	0	0	B	A	A	B	A	A
D2Y1_31	D2Y1	D2	Y1	A	B	D	B	D	A	C	B	B	B	0	0	D	B	0	0	0	0	A	B	0	0	D	A	0	0	E	A	0	0	0	0	C	C	C	B	B	B	0	0	A	A	A	B	0	0
D2Y1_34	D2Y1	D2	Y1	A	B	D	B	D	A	C	B	B	B	0	0	D	B	0	0	0	0	A	B	0	0	B	A	0	0	E	A	0	0	0	0	C	C	C	B	B	B	0	0	B	A	A	B	A	A
D2Y1_28	D2Y1	D2	Y1	A	B	D	B	D	A	E	B	E	B	0	0	B	B	0	0	0	0	D	B	0	0	B	A	0	0	E	A	0	0	0	0	C	C	C	A	B	A	0	0	B	A	A	A	B	A
D2Y1_25	D2Y1	D2	Y1	A	B	E	B	C	A	E	B	E	B	0	0	B	B	0	0	0	0	D	B	0	0	D	A	0	0	E	A	0	0	0	0	C	C	C	B	B	A	0	0	0	0	A	B	B	A
D2Y1_29	D2Y1	D2	Y1	A	B	D	B	D	A	E	B	E	B	0	0	B	B	0	0	0	0	D	B	0	0	B	A	0	0	E	A	0	0	0	0	C	C	C	B	B	B	0	0	B	A	A	B	B	A
D2Y1_26	D2Y1	D2	Y1	A	B	D	B	D	A	E	B	E	B	0	0	B	B	0	0	0	0	D	B	0	0	B	A	0	0	E	A	0	0	0	0	C	C	C	B	B	B	0	0	B	A	A	B	A	A
D2Y1_30	D2Y1	D2	Y1	A	B	D	B	C	A	C	B	B	B	0	0	D	B	0	0	0	0	A	B	0	0	D	A	0	0	E	A	0	0	0	0	C	C	C	B	B	B	0	0	B	A	A	B	B	A
D2Y1_27	D2Y1	D2	Y1	E	B	E	B	C	A	C	B	B	B	0	0	D	B	0	0	0	0	A	B	0	0	D	A	0	0	E	A	0	0	0	0	C	C	C	B	B	B	0	0	A	A	A	B	A	A
D2Y1_22	D2Y1	D2	Y1	A	B	D	B	D	A	E	B	E	B	0	0	B	B	0	0	0	0	A	B	0	0	D	A	0	0	E	B	0	0	0	0	C	A	C	A	B	A	0	0	B	A	A	B	B	A
D2Y1_23	D2Y1	D2	Y1	E	B	E	B	C	A	C	B	0	0	0	0	B	B	0	0	0	0	D	B	0	0	B	A	0	0	A	B	0	0	0	0	C	A	C	A	B	A	0	0	B	A	A	A	A	A
D2Y1_20	D2Y1	D2	Y1	E	B	E	B	C	A	C	B	E	B	0	0	B	B	0	0	0	0	D	B	0	0	B	A	0	0	E	A	0	0	0	0	C	C	C	B	B	B	0	0	B	A	A	B	A	A
D2Y1_24	D2Y1	D2	Y1	A	B	D	B	D	A	E	B	E	B	0	0	B	B	0	0	0	0	A	B	0	0	D	A	0	0	E	B	0	0	0	0	C	A	C	B	B	B	0	0	0	0	A	B	B	A
D2Y1_21	D2Y1	D2	Y1	E	B	E	B	C	A	C	B	B	B	0	0	D	B	0	0	0	0	A	B	0	0	D	A	0	0	E	B	0	0	0	0	C	A	C	A	B	A	0	0	B	A	A	A	B	A
D2Y1_16	D2Y1	D2	Y1	A	B	D	B	D	A	E	B	E	B	0	0	B	B	0	0	0	0	A	B	0	0	D	A	0	0	E	A	0	0	0	0	C	C	C	B	B	B	0	0	0	0	A	B	B	A
D2Y1_14	D2Y1	D2	Y1	E	B	E	B	C	A	E	B	E	B	0	0	B	B	0	0	0	0	D	B	0	0	B	A	0	0	A	B	0	0	0	0	C	A	C	A	B	A	0	0	0	0	A	A	B	A
D2Y1_15	D2Y1	D2	Y1	A	B	D	B	C	A	C	B	B	B	0	0	B	B	0	0	0	0	D	B	0	0	B	A	0	0	A	B	0	0	0	0	C	A	C	A	B	A	0	0	0	0	A	A	B	A
D2Y1_9	D2Y1	D2	Y1	E	B	E	B	C	A	C	B	B	B	0	0	B	B	0	0	0	0	D	B	0	0	B	A	0	0	A	B	0	0	0	0	C	C	C	B	B	B	0	0	0	0	A	B	A	A
D2Y1_12	D2Y1	D2	Y1	E	B	E	B	C	A	C	B	B	B	0	0	D	B	0	0	0	0	A	B	0	0	D	A	0	0	A	B	0	0	0	0	C	A	C	A	B	A	0	0	0	0	A	A	B	A
D2Y1_8	D2Y1	D2	Y1	E	B	E	B	C	A	C	B	B	B	0	0	B	B	0	0	0	0	D	B	0	0	B	A	0	0	E	A	0	0	0	0	C	C	C	B	B	B	0	0	A	A	A	B	A	A
D2Y1_11	D2Y1	D2	Y1	E	B	E	B	C	A	C	B	B	B	0	0	D	B	0	0	0	0	A	B	0	0	D	A	0	0	E	B	0	0	0	0	C	A	C	A	B	A	0	0	A	A	A	A	A	A
D2Y1_3	D2Y1	D2	Y1	A	B	D	B	D	A	C	B	B	B	0	0	D	B	0	0	0	0	A	B	0	0	D	A	0	0	A	B	0	0	0	0	C	A	C	A	B	A	0	0	A	A	A	A	A	A
D2Y1_6	D2Y1	D2	Y1	A	B	D	B	D	A	E	B	B	B	0	0	B	B	0	0	0	0	D	B	0	0	B	A	0	0	A	B	0	0	0	0	C	A	C	A	B	A	0	0	A	A	A	A	B	A
D2Y1_2	D2Y1	D2	Y1	E	B	E	B	D	A	E	B	E	B	0	0	B	B	0	0	0	0	D	B	0	0	B	A	0	0	A	B	0	0	0	0	C	A	C	A	B	A	0	0	A	A	A	A	B	A
D2Y1_5	D2Y1	D2	Y1	E	B	E	B	C	A	C	B	B	B	0	0	D	B	0	0	0	0	A	B	0	0	D	A	0	0	E	B	0	0	0	0	C	A	C	A	B	A	0	0	A	A	A	A	B	A
D2Y1_1	D2Y1	D2	Y1	E	B	D	B	D	A	C	B	B	B	0	0	D	B	0	0	0	0	A	B	0	0	D	A	0	0	E	B	0	0	0	0	C	A	C	A	B	B	0	0	A	A	A	B	0	0
D2Y1_4	D2Y1	D2	Y1	A	B	D	B	C	A	C	B	0	0	0	0	D	B	0	0	0	0	A	B	0	0	D	A	0	0	E	A	0	0	0	0	C	C	C	B	B	B	0	0	B	A	0	0	0	0
D3Y1_145	D3Y1	D3	Y1	E	B	E	B	C	A	C	B	B	B	0	0	0	0	0	0	0	0	D	A	0	0	B	A	0	0	E	G	0	0	0	0	C	C	C	C	B	B	0	0	0	0	0	0	A	A
D3Y1_148	D3Y1	D3	Y1	E	B	E	B	C	F	C	B	B	B	0	0	0	0	0	0	0	0	A	A	0	0	D	A	0	0	A	G	0	0	0	0	C	C	C	C	B	B	0	0	0	0	0	0	A	B
D3Y1_146	D3Y1	D3	Y1	A	B	D	B	D	A	E	B	E	B	0	0	B	B	0	0	0	0	D	A	0	0	B	A	0	0	A	B	0	0	0	0	C	C	C	C	B	B	0	0	0	0	0	0	A	B
D3Y1_149	D3Y1	D3	Y1	A	B	D	B	D	A	C	B	B	B	0	0	D	B	0	0	0	0	A	A	0	0	D	A	0	0	E	G	0	0	0	0	C	C	C	C	B	B	0	0	0	0	0	0	A	A
D3Y1_147	D3Y1	D3	Y1	A	B	D	B	C	F	C	B	B	B	0	0	0	0	0	0	0	0	D	A	0	0	B	A	0	0	A	B	0	0	0	0	C	A	C	A	B	A	0	0	0	0	0	0	A	A
D3Y1_150	D3Y1	D3	Y1	A	B	D	B	D	A	E	B	E	B	0	0	B	B	0	0	0	0	D	A	0	0	B	A	0	0	A	G	0	0	0	0	C	C	C	C	B	B	0	0	0	0	0	0	A	B
D3Y1_139	D3Y1	D3	Y1	E	B	E	B	D	F	C	B	B	B	0	0	0	0	0	0	0	0	A	A	0	0	D	A	0	0	E	G	0	0	0	0	C	C	C	C	B	B	0	0	0	0	0	0	A	A
D3Y1_142	D3Y1	D3	Y1	E	B	E	B	C	F	E	B	E	B	0	0	B	B	0	0	0	0	D	A	0	0	B	A	0	0	A	G	0	0	0	0	C	C	C	C	B	B	0	0	0	0	0	0	A	A
D3Y1_143	D3Y1	D3	Y1	A	B	D	B	D	A	C	B	B	B	0	0	D	B	0	0	0	0	A	A	0	0	D	A	0	0	A	G	0	0	0	0	C	C	C	C	B	B	0	0	0	0	0	0	A	A
D3Y1_141	D3Y1	D3	Y1	A	B	D	B	D	F	C	B	B	B	0	0	D	B	0	0	0	0	A	A	0	0	D	A	0	0	A	G	0	0	0	0	C	C	C	C	B	B	0	0	0	0	0	0	A	A
D3Y1_144	D3Y1	D3	Y1	A	B	D	B	D	F	E	B	E	B	0	0	B	B	0	0	0	0	D	A	0	0	B	A	0	0	A	G	0	0	0	0	C	C	C	A	B	A	0	0	0	0	0	0	A	A
D3Y1_136	D3Y1	D3	Y1	E	B	E	B	D	F	E	B	E	B	0	0	B	B	0	0	0	0	D	A	0	0	B	A	0	0	E	B	0	0	0	0	C	A	C	A	B	A	0	0	0	0	0	0	A	B
D3Y1_137	D3Y1	D3	Y1	A	B	D	B	D	A	E	B	E	B	0	0	B	B	0	0	0	0	D	A	0	0	B	A	0	0	A	G	0	0	0	0	C	C	C	C	B	B	0	0	0	0	0	0	A	A
D3Y1_138	D3Y1	D3	Y1	A	B	D	B	C	A	C	B	B	B	0	0	0	0	0	0	0	0	A	A	0	0	D	A	0	0	E	B	0	0	0	0	C	A	C	A	B	A	0	0	0	0	0	0	A	A
D3Y1_111	D3Y1	D3	Y1	A	B	D	B	C	A	E	B	E	B	0	0	0	0	0	0	0	0	D	A	0	0	B	A	0	0	A	G	0	0	0	0	C	C	C	C	B	B	0	0	0	0	0	0	A	B
D3Y1_117	D3Y1	D3	Y1	E	B	E	B	C	F	C	B	B	B	0	0	D	B	0	0	0	0	A	A	0	0	D	A	0	0	A	G	0	0	0	0	C	C	C	C	B	B	0	0	0	0	0	0	A	B
D3Y1_114	D3Y1	D3	Y1	A	B	D	B	C	A	C	B	B	B	0	0	D	B	0	0	0	0	A	A	0	0	D	A	0	0	E	B	0	0	0	0	C	A	C	C	B	B	0	0	0	0	0	0	0	0
D3Y1_119	D3Y1	D3	Y1	A	B	D	B	D	A	E	B	E	B	0	0	B	B	0	0	0	0	D	A	0	0	B	A	0	0	A	G	0	0	0	0	C	C	C	C	B	B	0	0	0	0	0	0	0	0
D3Y1_113	D3Y1	D3	Y1	A	B	D	B	D	F	E	B	E	B	0	0	B	B	0	0	0	0	D	A	0	0	B	A	0	0	E	G	0	0	0	0	C	C	C	C	B	B	0	0	0	0	0	0	A	A
D3Y1_115	D3Y1	D3	Y1	E	B	D	B	C	F	E	B	E	B	0	0	B	B	0	0	0	0	D	A	0	0	B	A	0	0	E	B	0	0	0	0	C	A	C	A	B	A	0	0	0	0	0	0	A	A
D3Y1_112	D3Y1	D3	Y1	E	B	E	B	D	A	E	B	E	B	0	0	B	B	0	0	0	0	D	A	0	0	B	A	0	0	A	B	0	0	0	0	C	A	C	A	B	A	0	0	0	0	0	0	A	A
D3Y1_110	D3Y1	D3	Y1	E	B	E	B	D	F	C	B	B	B	0	0	B	B	0	0	0	0	A	A	0	0	D	A	0	0	A	B	0	0	0	0	C	A	C	A	B	A	0	0	0	0	0	0	A	B
D3Y1_88	D3Y1	D3	Y1	E	B	E	B	D	A	C	B	B	B	0	0	0	0	0	0	0	0	A	A	0	0	D	A	0	0	E	G	0	0	0	0	C	C	C	C	B	B	0	0	0	0	0	0	A	B
D3Y1_89	D3Y1	D3	Y1	A	B	D	B	C	A	E	B	E	B	0	0	0	0	0	0	0	0	D	A	0	0	B	A	0	0	A	G	0	0	0	0	C	C	C	C	B	B	0	0	0	0	0	0	A	B
D3Y1_90	D3Y1	D3	Y1	E	B	E	B	C	F	E	B	E	B	0	0	B	B	0	0	0	0	D	A	0	0	B	A	0	0	A	G	0	0	0	0	C	A	C	C	B	B	0	0	0	0	0	0	A	A
D3Y1_84	D3Y1	D3	Y1	A	B	D	B	D	A	E	B	E	B	0	0	B	B	0	0	0	0	D	A	0	0	B	A	0	0	A	G	0	0	0	0	C	C	C	C	B	B	0	0	0	0	0	0	A	A
D3Y1_87	D3Y1	D3	Y1	A	B	D	B	C	A	C	B	B	B	0	0	B	B	0	0	0	0	D	A	0	0	B	A	0	0	A	G	0	0	0	0	C	C	C	C	B	B	0	0	0	0	0	0	A	B
D3Y1_83	D3Y1	D3	Y1	A	B	E	B	C	A	C	B	B	B	0	0	D	B	0	0	0	0	D	A	0	0	B	A	0	0	A	B	0	0	0	0	C	A	C	A	B	B	0	0	0	0	0	0	0	0
D3Y1_86	D3Y1	D3	Y1	A	B	D	B	C	F	E	B	E	B	0	0	B	B	0	0	0	0	A	A	0	0	D	A	0	0	E	B	0	0	0	0	C	A	C	A	B	A	0	0	0	0	0	0	A	B
D3Y1_82	D3Y1	D3	Y1	E	B	E	B	D	F	C	B	B	B	0	0	0	0	0	0	0	0	D	A	0	0	B	A	0	0	A	G	0	0	0	0	C	C	C	C	B	B	0	0	0	0	0	0	A	B
D3Y1_85	D3Y1	D3	Y1	E	B	E	B	C	A	C	B	B	B	0	0	D	B	0	0	0	0	A	A	0	0	D	A	0	0	A	B	0	0	0	0	C	A	C	C	B	B	0	0	0	0	0	0	A	A
D3Y1_78	D3Y1	D3	Y1	E	B	E	B	D	F	E	B	E	B	0	0	0	0	0	0	0	0	D	A	0	0	B	A	0	0	A	G	0	0	0	0	C	C	C	C	B	B	0	0	0	0	0	0	A	B
D3Y1_77	D3Y1	D3	Y1	A	B	D	B	D	A	E	B	E	B	0	0	0	0	0	0	0	0	D	A	0	0	B	A	0	0	A	B	0	0	0	0	C	A	C	C	B	B	0	0	0	0	0	0	A	B
D3Y1_80	D3Y1	D3	Y1	A	B	D	B	D	A	C	B	B	B	0	0	0	0	0	0	0	0	A	A	0	0	D	A	0	0	A	B	0	0	0	0	C	A	C	A	B	A	0	0	0	0	0	0	A	A
D3Y1_76	D3Y1	D3	Y1	A	B	D	B	D	A	E	B	E	B	0	0	0	0	0	0	0	0	D	A	0	0	B	A	0	0	A	B	0	0	0	0	C	A	C	A	B	A	0	0	0	0	0	0	A	B
D3Y1_79	D3Y1	D3	Y1	A	B	D	B	D	A	E	B	E	B	0	0	B	B	0	0	0	0	D	A	0	0	B	A	0	0	E	G	0	0	0	0	C	C	C	C	B	B	0	0	0	0	0	0	A	A
D3Y1_58	D3Y1	D3	Y1	A	B	D	B	D	F	E	B	E	B	0	0	0	0	0	0	0	0	D	A	0	0	B	A	0	0	A	G	0	0	0	0	C	C	C	C	B	B	0	0	0	0	0	0	A	B
D3Y1_59	D3Y1	D3	Y1	E	B	E	B	C	A	E	B	E	B	0	0	B	B	0	0	0	0	A	A	0	0	D	A	0	0	A	B	0	0	0	0	C	A	C	A	B	A	0	0	0	0	0	0	A	A
D3Y1_60	D3Y1	D3	Y1	A	B	D	B	D	A	E	B	E	B	0	0	B	B	0	0	0	0	D	A	0	0	B	A	0	0	E	B	0	0	0	0	C	A	C	A	B	A	0	0	0	0	0	0	A	A
D3Y1_48	D3Y1	D3	Y1	A	B	D	B	D	F	E	B	E	B	0	0	B	B	0	0	0	0	D	A	0	0	B	A	0	0	A	B	0	0	0	0	C	A	C	A	B	A	0	0	0	0	0	0	A	A
D3Y1_54	D3Y1	D3	Y1	A	B	D	B	D	A	E	B	E	B	0	0	B	B	0	0	0	0	D	A	0	0	B	A	0	0	A	B	0	0	0	0	C	A	C	A	B	A	0	0	0	0	0	0	0	0
D3Y1_47	D3Y1	D3	Y1	E	B	E	B	C	A	C	B	B	B	0	0	D	B	0	0	0	0	A	A	0	0	D	A	0	0	E	B	0	0	0	0	C	A	C	A	B	A	0	0	0	0	0	0	A	A
D3Y1_53	D3Y1	D3	Y1	A	B	E	B	C	A	C	B	B	B	0	0	D	B	0	0	0	0	A	A	0	0	D	A	0	0	E	G	0	0	0	0	C	C	C	C	B	A	0	0	0	0	0	0	A	A
D3Y1_46	D3Y1	D3	Y1	E	B	E	B	C	F	C	B	B	B	0	0	D	B	0	0	0	0	A	A	0	0	D	A	0	0	E	B	0	0	0	0	C	A	C	A	B	A	0	0	0	0	0	0	A	A
D3Y1_52	D3Y1	D3	Y1	A	B	D	B	C	F	C	B	B	B	0	0	0	0	0	0	0	0	D	A	0	0	B	A	0	0	A	B	0	0	0	0	C	A	C	A	B	B	0	0	0	0	0	0	A	B
D3Y1_36	D3Y1	D3	Y1	A	B	D	B	D	A	E	B	E	B	0	0	B	B	0	0	0	0	A	A	0	0	D	A	0	0	E	B	0	0	0	0	C	C	C	C	B	B	0	0	0	0	0	0	A	B
D3Y1_42	D3Y1	D3	Y1	A	B	D	B	D	F	C	B	B	B	0	0	D	B	0	0	0	0	A	A	0	0	D	A	0	0	E	G	0	0	0	0	C	C	C	C	B	B	0	0	0	0	0	0	A	B
D3Y1_35	D3Y1	D3	Y1	A	B	D	B	D	A	E	B	E	B	0	0	B	B	0	0	0	0	D	A	0	0	B	A	0	0	A	B	0	0	0	0	C	A	C	A	B	A	0	0	0	0	0	0	A	A
D3Y1_41	D3Y1	D3	Y1	E	B	E	B	C	A	C	B	B	B	0	0	D	B	0	0	0	0	A	A	0	0	D	A	0	0	A	B	0	0	0	0	C	C	C	C	B	B	0	0	0	0	0	0	A	A
D3Y1_34	D3Y1	D3	Y1	A	B	D	B	D	F	E	B	E	B	0	0	B	B	0	0	0	0	D	A	0	0	B	A	0	0	A	B	0	0	0	0	C	A	C	A	B	B	0	0	0	0	0	0	A	A
D3Y1_40	D3Y1	D3	Y1	A	B	D	B	D	A	E	B	E	B	0	0	B	B	0	0	0	0	D	A	0	0	B	A	0	0	A	G	0	0	0	0	C	C	C	C	B	B	0	0	0	0	0	0	A	B
D3Y1_25	D3Y1	D3	Y1	A	B	D	B	C	A	C	B	B	B	0	0	D	B	0	0	0	0	A	A	0	0	D	A	0	0	E	G	0	0	0	0	C	C	C	C	B	B	0	0	0	0	0	0	A	B
D3Y1_26	D3Y1	D3	Y1	E	B	E	B	C	A	C	B	B	B	0	0	D	B	0	0	0	0	D	A	0	0	B	A	0	0	A	B	0	0	0	0	C	A	C	A	B	A	0	0	0	0	0	0	A	B
D3Y1_27	D3Y1	D3	Y1	E	B	E	B	C	A	E	B	E	B	0	0	B	B	0	0	0	0	D	A	0	0	B	A	0	0	A	G	0	0	0	0	C	A	C	A	B	A	0	0	0	0	0	0	A	A
D3Y1_14	D3Y1	D3	Y1	A	B	D	B	C	A	C	B	B	B	0	0	D	B	0	0	0	0	A	A	0	0	D	A	0	0	E	G	0	0	0	0	C	C	C	C	B	B	0	0	0	0	0	0	A	A
D3Y1_20	D3Y1	D3	Y1	A	B	D	B	D	F	E	B	E	B	0	0	B	B	0	0	0	0	A	A	0	0	D	A	0	0	E	G	0	0	0	0	C	A	C	A	B	A	0	0	0	0	0	0	A	A
D3Y1_13	D3Y1	D3	Y1	E	B	E	B	C	A	E	B	E	B	0	0	B	B	0	0	0	0	D	A	0	0	B	A	0	0	A	B	0	0	0	0	C	A	C	A	B	A	0	0	0	0	0	0	A	A
D3Y1_3	D3Y1	D3	Y1	A	B	D	B	D	F	E	B	E	B	0	0	B	B	0	0	0	0	A	A	0	0	D	A	0	0	E	B	0	0	0	0	C	A	C	A	B	A	0	0	0	0	0	0	A	B
D3Y1_9	D3Y1	D3	Y1	A	B	D	B	D	A	E	B	E	B	0	0	B	B	0	0	0	0	D	A	0	0	B	A	0	0	E	B	0	0	0	0	C	A	C	A	B	A	0	0	0	0	0	0	A	B
D3Y1_8	D3Y1	D3	Y1	A	B	D	B	D	F	E	B	E	B	0	0	B	B	0	0	0	0	D	A	0	0	B	A	0	0	A	G	0	0	0	0	C	C	C	C	B	B	0	0	0	0	0	0	A	B
D3Y1_1	D3Y1	D3	Y1	A	B	D	B	D	F	E	B	E	B	0	0	0	0	0	0	0	0	D	A	0	0	B	A	0	0	A	G	0	0	0	0	C	C	C	C	B	B	0	0	0	0	0	0	A	B
D2L1_130	D2L1	D2	L1	C	B	D	B	C	A	C	B	F	B	A	A	D	B	C	A	D	A	E	B	D	B	C	A	0	0	C	B	D	A	C	C	D	A	0	0	0	0	B	A	A	0	A	A	C	B
D2L1_131	D2L1	D2	L1	C	B	C	B	C	A	D	B	0	0	A	A	D	B	C	A	D	A	E	B	D	B	C	A	B	A	C	B	D	A	C	C	D	A	0	0	A	B	B	A	A	A	A	A	B	A
D2L1_132	D2L1	D2	L1	D	B	D	B	B	A	D	B	D	B	B	A	C	B	A	A	C	A	C	B	C	B	B	A	0	0	C	B	D	A	C	C	D	A	A	A	0	0	B	A	A	A	A	A	C	A
D2L1_118	D2L1	D2	L1	C	B	C	B	C	A	C	B	F	B	A	A	D	B	C	A	D	A	E	B	D	B	C	A	0	0	C	A	D	A	B	C	D	C	D	B	0	0	C	A	B	A	A	A	B	A
D2L1_124	D2L1	D2	L1	D	B	D	B	B	A	D	B	D	B	B	A	C	B	A	A	C	A	C	B	C	B	B	A	B	A	C	A	B	A	B	C	B	C	D	B	A	B	C	A	B	A	A	B	B	B
D2L1_119	D2L1	D2	L1	C	B	C	B	C	A	D	B	0	0	B	A	C	B	A	A	C	A	C	B	C	B	B	A	B	B	C	B	B	A	C	C	B	A	0	0	A	A	B	A	A	A	A	B	C	B
D2L1_125	D2L1	D2	L1	D	B	D	B	B	A	D	B	D	B	B	A	C	B	A	A	C	A	C	B	D	B	C	A	B	A	C	B	D	A	C	C	D	A	D	A	A	B	C	A	B	A	A	B	C	A
D2L1_120	D2L1	D2	L1	D	B	D	B	B	A	C	B	F	B	A	A	D	B	C	A	D	A	E	B	D	B	B	A	B	B	C	B	B	A	C	C	B	A	A	A	A	B	B	A	A	A	A	A	B	A
D2L1_126	D2L1	D2	L1	C	B	C	B	C	A	D	B	D	B	B	A	C	B	A	A	C	A	C	B	C	B	B	A	B	A	C	A	B	A	B	C	B	C	A	B	0	0	B	A	A	A	A	B	B	B
D2L1_114	D2L1	D2	L1	D	B	D	B	C	A	D	B	F	B	A	A	D	B	C	A	D	A	E	B	D	B	C	A	0	0	C	B	D	A	C	C	D	A	0	0	0	0	C	A	B	A	A	A	C	B
D2L1_113	D2L1	D2	L1	D	B	C	B	C	A	C	B	F	B	A	A	D	B	C	A	D	A	E	B	D	B	C	A	B	A	C	B	D	A	C	C	D	A	D	A	A	A	C	A	B	A	A	A	C	A
D2L1_107	D2L1	D2	L1	D	B	D	B	B	A	D	B	D	B	B	A	C	B	A	A	C	A	C	B	D	B	C	A	A	A	C	A	D	A	B	C	D	C	D	B	B	B	C	A	B	A	A	B	B	A
D2L1_94	D2L1	D2	L1	D	B	D	B	B	A	D	B	D	B	B	A	C	B	A	A	C	A	C	B	C	B	B	A	B	B	C	B	B	A	C	C	B	A	A	A	A	B	B	A	A	A	A	A	C	B
D2L1_89	D2L1	D2	L1	D	B	D	B	B	A	D	B	F	B	A	A	D	B	C	A	D	A	E	B	D	B	C	A	A	A	C	A	D	A	B	C	D	C	D	B	A	B	C	A	B	A	A	A	C	B
D2L1_100	D2L1	D2	L1	D	B	D	B	B	A	D	B	D	B	B	A	C	B	A	A	C	A	C	B	C	B	B	A	B	B	C	B	B	A	C	C	B	A	A	A	0	0	B	A	A	A	A	A	0	B
D2L1_102	D2L1	D2	L1	C	B	C	B	C	A	C	B	F	B	A	A	D	B	C	A	D	A	E	B	D	B	C	A	0	0	C	A	D	A	B	C	D	C	D	B	0	0	C	A	B	A	A	B	B	A
D2L1_95	D2L1	D2	L1	C	B	C	B	C	A	C	B	F	B	A	A	D	B	C	A	D	A	E	B	D	B	C	A	B	A	C	B	D	A	C	C	D	A	D	A	A	A	C	A	B	A	A	A	B	A
D2L1_90	D2L1	D2	L1	C	B	D	B	C	A	D	B	0	0	A	A	D	B	C	A	D	A	E	B	D	B	C	A	0	0	C	B	D	A	C	C	D	A	D	A	0	0	B	A	A	A	A	A	C	A
D2L1_96	D2L1	D2	L1	D	B	D	B	B	A	C	B	F	B	A	A	D	B	C	A	D	A	E	B	D	B	C	A	A	A	C	A	D	A	B	C	D	C	D	B	A	B	C	A	B	A	A	B	B	B
D2L1_84	D2L1	D2	L1	C	B	C	B	C	A	D	B	D	B	B	A	C	B	A	A	C	A	C	B	C	B	B	A	B	A	C	A	B	A	B	C	B	C	A	B	B	B	C	A	B	A	A	B	C	A
D2L1_78	D2L1	D2	L1	D	B	D	B	B	A	0	0	D	B	A	A	D	B	C	A	D	A	E	B	D	B	C	A	0	0	C	A	D	A	B	C	D	C	D	B	0	0	B	A	A	A	A	B	C	A
D2L1_83	D2L1	D2	L1	C	B	C	B	C	A	D	B	D	B	B	A	C	B	A	A	D	A	E	B	D	B	C	A	A	A	C	A	D	A	B	C	B	C	A	B	B	B	B	A	A	A	A	A	B	B
D2L1_77	D2L1	D2	L1	C	B	C	B	0	0	C	B	F	B	A	A	D	B	C	A	D	A	E	B	D	B	C	A	B	A	C	B	D	A	C	C	D	A	D	A	A	A	B	A	A	A	A	A	C	B
D2L1_76	D2L1	D2	L1	C	B	C	B	C	A	C	B	F	B	A	A	D	B	C	A	C	A	C	B	C	B	B	A	B	B	C	B	B	A	C	C	B	C	A	B	B	B	B	A	A	A	A	B	B	B
D2L1_73	D2L1	D2	L1	C	B	C	B	C	A	C	B	F	B	A	A	D	B	C	A	D	A	E	B	D	B	C	A	B	A	C	B	D	A	C	C	D	A	D	A	A	A	C	A	B	A	A	B	B	B
D2L1_70	D2L1	D2	L1	D	B	D	B	B	A	C	B	0	0	A	A	D	B	C	A	D	A	E	B	D	B	C	A	B	A	C	B	D	A	C	C	D	A	D	A	A	A	C	A	B	A	A	A	C	B
D2L1_74	D2L1	D2	L1	C	B	C	B	B	A	D	B	D	B	B	A	C	B	A	A	C	A	C	B	C	B	0	0	B	B	C	B	B	A	C	C	B	A	A	A	A	B	B	A	A	A	A	A	B	A
D2L1_71	D2L1	D2	L1	C	B	C	B	C	A	C	B	F	B	A	A	D	B	C	A	D	A	E	B	D	B	C	A	B	A	0	0	D	A	C	C	D	A	D	A	A	B	C	A	B	A	A	B	C	A
D2L1_75	D2L1	D2	L1	C	B	D	B	B	A	D	B	D	B	B	A	C	B	A	A	C	A	C	B	C	B	B	A	B	B	C	B	B	A	C	C	B	A	A	A	A	B	B	A	A	A	A	A	0	0
D2L1_72	D2L1	D2	L1	D	B	D	B	B	A	D	B	D	B	B	A	C	B	0	0	C	A	C	B	C	B	B	A	0	0	C	A	B	A	C	C	0	A	0	0	A	A	C	A	B	A	A	A	C	A
D2L1_67	D2L1	D2	L1	D	B	D	B	B	A	C	B	D	B	B	A	C	B	A	A	C	A	C	B	C	B	B	A	0	0	C	A	B	A	B	C	D	C	0	0	0	0	C	A	B	A	A	B	B	B
D2L1_64	D2L1	D2	L1	D	B	D	B	B	A	D	B	0	0	B	A	C	B	A	A	C	A	C	B	D	B	C	A	0	0	C	B	D	A	C	C	D	A	0	0	0	0	C	A	B	A	A	A	B	A
D2L1_68	D2L1	D2	L1	C	B	C	B	C	A	D	B	D	B	B	A	C	B	A	A	C	A	C	B	C	B	B	A	B	B	C	B	B	A	C	C	B	A	0	0	B	B	B	A	A	A	A	A	0	0
D2L1_65	D2L1	D2	L1	C	B	C	B	C	A	C	B	D	B	B	A	C	B	A	A	C	A	C	B	C	B	B	A	0	0	C	A	B	A	B	C	B	C	A	B	B	B	B	A	A	A	A	B	B	A
D2L1_69	D2L1	D2	L1	C	B	C	B	C	A	C	B	F	B	A	A	D	B	C	A	D	A	E	B	D	B	C	A	A	A	C	A	D	A	B	C	D	C	D	B	A	B	B	A	A	A	A	A	C	A
D2L1_66	D2L1	D2	L1	0	0	D	B	B	A	D	B	D	B	B	A	C	B	A	A	C	A	C	B	C	B	B	A	B	A	C	B	D	A	C	C	D	A	D	A	A	A	C	A	B	A	A	A	C	A
D2L1_61	D2L1	D2	L1	D	B	D	B	B	A	D	B	D	B	B	A	C	B	A	A	C	A	C	B	C	B	0	0	B	A	C	A	B	A	B	C	B	C	A	B	B	B	B	A	A	A	A	B	C	A
D2L1_30	D2L1	D2	L1	D	B	D	B	0	0	0	0	D	B	B	A	C	B	A	A	C	A	C	B	D	B	C	A	0	0	C	B	D	A	C	C	D	A	D	A	0	0	C	A	B	A	A	A	B	A
D2L1_29	D2L1	D2	L1	C	B	C	B	C	A	C	B	F	B	A	A	D	B	C	A	D	A	E	B	D	B	C	A	B	A	C	B	D	A	B	C	D	C	D	B	A	B	C	A	B	A	A	B	B	A
D2L1_25	D2L1	D2	L1	C	B	C	B	C	A	C	B	F	B	A	A	D	B	C	A	D	A	E	B	D	B	C	A	0	0	C	B	D	A	C	C	D	A	D	A	0	0	C	A	B	A	A	A	B	A
D2L1_28	D2L1	D2	L1	D	B	D	B	B	A	D	B	D	B	B	A	C	B	A	A	D	A	E	B	D	B	C	A	B	B	C	B	B	A	C	C	B	A	A	A	A	A	C	A	B	A	A	A	B	A
D2L1_22	D2L1	D2	L1	D	B	D	B	C	A	0	0	D	B	B	A	C	B	A	A	C	A	C	B	C	B	B	A	0	0	C	B	B	A	C	C	B	A	A	A	0	0	C	A	B	A	A	A	0	0
D2L1_23	D2L1	D2	L1	C	B	C	B	B	A	D	B	D	B	B	A	C	B	A	A	C	A	C	B	C	B	B	A	0	0	C	A	B	A	B	C	B	C	A	B	0	0	B	A	A	A	A	B	B	A
D2L1_20	D2L1	D2	L1	D	B	D	B	C	A	C	B	F	B	0	0	C	B	A	A	C	A	C	B	C	B	B	A	A	A	C	A	D	A	B	C	D	C	D	B	A	A	C	A	B	A	A	A	C	A
D2L1_24	D2L1	D2	L1	D	B	D	B	B	A	D	B	D	B	B	A	C	B	A	A	C	A	C	B	C	B	B	A	B	B	C	B	B	A	C	C	B	A	A	A	B	B	B	A	A	A	A	B	C	A
D2L1_21	D2L1	D2	L1	C	B	C	B	B	A	D	B	F	B	A	A	D	B	C	A	D	A	C	B	C	B	B	A	B	A	C	A	B	A	B	C	B	C	A	B	B	B	B	A	A	A	A	B	B	A
D2L1_16	D2L1	D2	L1	D	B	D	B	B	A	D	B	D	B	B	A	C	B	A	A	C	A	C	B	C	B	B	A	A	A	C	A	B	A	B	C	B	C	A	B	0	0	C	A	B	A	A	B	C	A
D2L1_17	D2L1	D2	L1	C	B	D	B	B	A	D	B	D	B	B	A	C	B	A	A	C	A	C	B	C	B	B	A	B	A	C	A	B	A	B	C	B	C	A	B	B	B	B	A	A	A	A	B	B	A
D2L1_18	D2L1	D2	L1	0	0	D	B	B	A	D	B	D	B	B	A	C	B	C	A	D	A	E	B	D	B	C	A	B	A	C	B	D	A	C	C	D	A	D	A	A	A	B	A	A	A	A	A	C	B
D2L1_12	D2L1	D2	L1	C	B	C	B	C	A	C	B	D	B	B	A	C	B	A	A	C	A	C	B	C	B	B	A	0	0	C	B	B	A	C	C	B	A	A	A	0	0	C	A	B	A	A	A	0	0
D2L1_15	D2L1	D2	L1	C	B	C	B	C	A	C	B	F	B	A	A	D	B	C	A	D	A	E	B	D	B	C	A	A	A	C	A	D	A	B	C	D	C	D	B	A	B	C	A	B	A	A	A	B	B
D2L1_11	D2L1	D2	L1	C	B	C	B	C	A	C	B	F	B	A	A	D	B	C	A	D	A	E	B	D	B	C	A	B	A	C	B	D	A	C	C	D	A	D	A	A	A	C	A	B	A	A	A	B	B
D2L1_14	D2L1	D2	L1	D	B	D	B	B	A	D	B	D	B	B	A	C	B	A	A	C	A	C	B	C	B	B	A	B	B	C	B	B	A	C	C	B	A	A	A	B	B	B	A	A	A	A	B	B	B
D2L1_13	D2L1	D2	L1	D	B	D	B	B	A	D	B	F	B	A	A	D	B	C	A	D	A	E	B	D	B	C	A	B	A	C	B	D	A	C	C	D	A	D	A	A	A	C	A	B	A	A	A	0	0
D2L1_7	D2L1	D2	L1	C	B	C	B	C	A	D	B	D	B	B	A	C	B	A	A	C	A	C	B	C	B	B	A	B	B	C	B	B	A	C	C	B	A	A	A	A	B	C	A	B	A	A	A	C	B
D2L1_4	D2L1	D2	L1	D	B	D	B	B	A	0	0	D	B	B	A	C	B	A	A	C	A	C	B	C	B	B	A	0	0	C	A	B	A	B	C	D	C	D	B	0	0	C	A	B	A	A	B	B	B
D2L1_8	D2L1	D2	L1	C	B	C	B	C	A	C	B	F	B	A	A	D	B	C	A	D	A	E	B	C	B	B	A	B	B	C	B	B	A	C	C	B	A	A	A	A	B	C	A	A	A	A	A	C	B
D2L1_5	D2L1	D2	L1	D	B	D	B	B	A	D	B	D	B	B	A	C	B	A	A	C	A	C	B	D	B	C	A	A	A	C	B	D	A	C	C	D	A	0	0	0	0	C	A	B	A	A	B	0	0
D2L1_6	D2L1	D2	L1	D	B	D	B	0	0	D	B	D	B	B	A	C	B	A	A	C	A	C	B	C	B	B	A	B	B	C	B	B	A	C	C	B	A	0	0	B	B	B	A	A	A	A	B	0	0
D2L1_1	D2L1	D2	L1	C	B	C	B	C	A	C	B	F	B	B	A	D	B	C	A	C	A	C	B	C	B	B	A	B	B	0	0	B	A	C	C	B	A	0	0	B	B	B	A	A	A	A	B	0	0
D2L1_3	D2L1	D2	L1	D	B	D	B	B	A	D	B	D	B	B	A	C	B	A	A	C	A	C	B	C	B	0	0	B	A	C	B	B	A	B	C	B	C	0	0	B	B	B	A	A	A	A	B	0	0
D2L1_133	D2L1	D2	L1	0	0	D	B	B	A	D	B	0	0	A	A	0	0	C	A	0	0	E	B	0	0	C	A	0	0	C	A	0	0	0	0	B	C	A	B	0	0	B	A	A	A	A	B	B	B
D2L1_134	D2L1	D2	L1	0	0	C	B	C	A	D	B	0	0	B	A	0	0	A	A	0	0	C	B	0	0	B	A	0	0	C	A	0	0	0	0	B	C	A	B	0	0	C	A	B	A	A	B	C	A
D2L1_135	D2L1	D2	L1	0	0	C	B	C	A	C	B	F	B	B	A	0	0	A	A	0	0	C	B	0	0	B	A	0	0	C	B	0	0	0	0	B	A	A	A	0	0	B	A	A	A	A	A	B	A
D2L1_121	D2L1	D2	L1	0	0	C	B	C	A	C	B	F	B	A	A	0	0	C	A	0	0	C	B	0	0	B	A	0	0	C	A	0	0	0	0	B	C	A	B	0	0	B	A	A	A	A	A	B	A
D2L1_122	D2L1	D2	L1	0	0	D	B	B	A	D	B	D	B	B	A	0	0	A	A	0	0	E	B	0	0	C	A	0	0	C	B	0	0	0	0	0	0	D	A	0	0	C	A	B	A	A	A	B	B
D2L1_123	D2L1	D2	L1	0	0	C	B	C	A	C	B	F	B	A	A	0	0	C	A	0	0	E	B	0	0	C	A	0	0	C	B	0	0	0	0	0	0	A	A	0	0	B	A	A	A	A	B	B	B
D2L1_129	D2L1	D2	L1	0	0	C	B	C	A	C	B	F	B	A	A	0	0	C	A	0	0	E	B	0	0	C	A	0	0	C	A	0	0	0	0	D	C	D	B	0	0	C	A	B	A	A	B	B	B
D2L1_117	D2L1	D2	L1	0	0	D	B	B	A	D	B	D	B	B	A	0	0	A	A	0	0	C	B	0	0	B	A	0	0	C	A	0	0	0	0	0	0	A	A	0	0	B	A	A	A	A	A	0	0
D2L1_111	D2L1	D2	L1	0	0	C	B	C	A	D	B	D	B	B	A	0	0	A	A	0	0	C	B	0	0	B	A	0	0	C	A	0	0	0	0	B	C	A	B	0	0	B	A	A	A	A	B	C	A
D2L1_116	D2L1	D2	L1	0	0	C	B	C	A	D	B	D	B	B	A	0	0	A	A	0	0	C	B	0	0	B	A	0	0	C	B	0	0	0	0	B	A	A	A	0	0	C	A	B	A	A	A	C	B
D2L1_110	D2L1	D2	L1	0	0	D	B	B	A	D	B	D	B	B	A	0	0	A	A	0	0	C	B	0	0	C	A	0	0	C	A	0	0	0	0	D	C	D	B	0	0	C	A	B	A	A	B	C	B
D2L1_115	D2L1	D2	L1	0	0	D	B	B	A	D	B	D	B	B	A	0	0	A	A	0	0	C	B	0	0	C	A	0	0	C	A	0	0	0	0	D	C	D	B	0	0	C	A	B	A	A	B	B	B
D2L1_112	D2L1	D2	L1	0	0	D	B	B	A	D	B	D	B	B	A	0	0	C	A	0	0	C	B	0	0	B	A	0	0	C	A	0	0	0	0	D	C	D	A	0	0	C	A	B	A	A	A	B	A
D2L1_106	D2L1	D2	L1	0	0	C	B	C	A	D	B	D	B	B	A	0	0	A	A	0	0	C	B	0	0	C	A	0	0	C	B	0	0	0	0	D	C	D	B	0	0	B	A	A	A	A	B	C	A
D2L1_103	D2L1	D2	L1	0	0	C	B	C	A	C	B	F	B	A	A	0	0	C	A	0	0	E	B	0	0	C	A	0	0	C	B	0	0	0	0	D	A	D	A	0	0	C	A	B	A	A	A	B	A
D2L1_104	D2L1	D2	L1	0	0	D	B	B	A	D	B	D	B	B	A	0	0	A	A	0	0	C	B	0	0	C	A	0	0	C	B	0	0	0	0	D	A	D	A	0	0	B	A	A	A	A	A	B	B
D2L1_105	D2L1	D2	L1	0	0	C	B	C	A	D	B	D	B	B	A	0	0	C	A	0	0	E	B	0	0	C	A	0	0	C	A	0	0	0	0	D	C	D	B	0	0	B	A	A	A	A	B	0	0
D2L1_91	D2L1	D2	L1	0	0	D	B	B	A	D	B	D	B	B	A	0	0	A	A	0	0	C	B	0	0	B	A	0	0	C	A	0	0	0	0	B	C	A	B	0	0	B	A	A	A	A	B	C	B
D2L1_97	D2L1	D2	L1	0	0	C	B	C	A	C	B	D	B	A	A	0	0	A	A	0	0	C	B	0	0	B	A	0	0	C	B	0	0	0	0	B	A	D	A	0	0	C	A	B	A	A	A	B	B
D2L1_92	D2L1	D2	L1	0	0	D	B	B	A	D	B	D	B	B	A	0	0	A	A	0	0	C	B	0	0	B	A	0	0	C	A	0	0	0	0	B	C	A	B	0	0	B	A	A	A	A	B	B	A
D2L1_98	D2L1	D2	L1	0	0	C	B	0	0	C	B	F	B	A	A	0	0	C	A	0	0	E	B	0	0	C	A	0	0	C	B	0	0	0	0	D	A	D	A	0	0	C	A	B	A	A	A	B	A
D2L1_93	D2L1	D2	L1	0	0	D	B	C	A	C	B	F	B	A	A	0	0	C	A	0	0	E	B	0	0	C	A	0	0	C	B	0	0	0	0	D	C	D	B	0	0	C	A	B	A	A	B	B	B
D2L1_86	D2L1	D2	L1	0	0	C	B	B	A	D	B	D	B	A	A	0	0	C	A	0	0	E	B	0	0	C	A	0	0	C	B	0	0	0	0	B	A	A	A	0	0	B	A	A	A	A	A	C	A
D2L1_80	D2L1	D2	L1	0	0	C	B	B	A	D	B	D	B	0	0	0	0	A	A	0	0	C	B	0	0	0	0	0	0	C	A	0	0	0	0	B	C	A	B	0	0	B	A	A	A	A	B	C	A
D2L1_85	D2L1	D2	L1	0	0	D	B	B	A	D	B	D	B	B	A	0	0	A	A	0	0	C	B	0	0	0	0	0	0	C	B	0	0	0	0	B	A	A	A	0	0	B	A	A	A	A	A	C	B
D2L1_79	D2L1	D2	L1	0	0	D	B	B	A	D	B	D	B	B	A	0	0	A	A	0	0	E	B	0	0	0	0	0	0	C	A	0	0	0	0	D	C	D	B	0	0	C	A	B	A	A	A	C	B
D2L1_62	D2L1	D2	L1	0	0	D	B	B	A	D	B	D	B	A	A	0	0	C	A	0	0	E	B	0	0	C	A	0	0	C	B	0	0	0	0	D	A	D	A	0	0	C	A	B	A	A	A	C	A
D2L1_63	D2L1	D2	L1	0	0	C	B	C	A	C	B	D	B	B	A	0	0	A	A	0	0	C	B	0	0	B	A	0	0	C	B	0	0	0	0	B	A	A	A	0	0	B	A	A	A	A	A	C	A
D2L1_58	D2L1	D2	L1	0	0	C	B	C	A	C	B	F	B	A	A	0	0	C	A	0	0	E	B	0	0	0	0	0	0	C	A	0	0	0	0	D	C	D	B	0	0	C	A	B	A	A	B	B	B
D2L1_59	D2L1	D2	L1	0	0	C	B	C	A	C	B	F	B	A	A	0	0	C	A	0	0	E	B	0	0	B	A	0	0	C	A	0	0	0	0	B	C	A	B	0	0	B	A	A	A	A	B	C	B
D2L1_55	D2L1	D2	L1	0	0	C	B	C	A	C	B	F	B	A	A	0	0	C	A	0	0	E	B	0	0	C	A	0	0	C	A	0	0	0	0	0	0	D	B	0	0	C	A	B	A	A	B	C	B
D2L1_52	D2L1	D2	L1	0	0	C	B	C	A	C	B	F	B	A	A	0	0	C	A	0	0	E	B	0	0	C	A	0	0	C	B	0	0	0	0	D	A	D	A	0	0	B	A	A	A	A	A	C	A
D2L1_56	D2L1	D2	L1	0	0	C	B	C	A	C	B	F	B	A	A	0	0	C	A	0	0	E	B	0	0	C	A	0	0	C	B	0	0	0	0	0	0	A	A	0	0	B	A	A	A	A	A	C	B
D2L1_53	D2L1	D2	L1	0	0	D	B	B	A	C	B	F	B	A	A	0	0	C	A	0	0	E	B	0	0	B	A	0	0	C	B	0	0	0	0	0	0	A	B	0	0	B	A	A	A	A	B	C	B
D2L1_57	D2L1	D2	L1	0	0	D	B	B	A	D	B	F	B	A	A	0	0	C	A	0	0	E	B	0	0	C	A	0	0	C	A	0	0	0	0	D	C	D	B	0	0	C	A	B	A	A	B	C	B
D2L1_54	D2L1	D2	L1	0	0	D	B	C	A	C	B	0	0	0	0	0	0	A	A	0	0	C	B	0	0	B	A	0	0	C	A	0	0	0	0	B	C	A	B	0	0	C	A	B	A	A	0	C	B
D2L1_48	D2L1	D2	L1	0	0	C	B	C	A	C	B	F	B	A	A	0	0	C	A	0	0	E	B	0	0	C	A	0	0	C	B	0	0	0	0	0	0	D	A	0	0	C	A	B	A	A	A	C	A
D2L1_51	D2L1	D2	L1	0	0	C	B	0	0	C	B	F	B	0	0	0	0	A	A	0	0	C	B	0	0	B	A	0	0	C	B	0	0	0	0	0	0	A	A	0	0	B	A	A	A	A	0	B	B
D2L1_47	D2L1	D2	L1	0	0	C	B	C	A	C	B	0	0	A	A	0	0	C	A	0	0	E	B	0	0	C	A	0	0	C	A	0	0	0	0	0	0	D	B	0	0	C	A	0	0	A	A	C	B
D2L1_50	D2L1	D2	L1	0	0	D	B	B	A	D	B	0	0	B	A	0	0	A	A	0	0	C	B	0	0	B	A	0	0	C	A	0	0	0	0	D	A	D	A	0	0	C	A	0	0	A	A	C	A
D2L1_46	D2L1	D2	L1	0	0	C	B	C	A	D	B	0	0	B	A	0	0	A	A	0	0	C	B	0	0	B	A	0	0	C	B	0	0	0	0	D	A	D	A	0	0	C	A	B	A	A	A	B	A
D2L1_49	D2L1	D2	L1	0	0	C	B	C	A	C	B	0	0	B	A	0	0	A	A	0	0	C	B	0	0	B	A	0	0	C	B	0	0	0	0	0	0	A	A	0	0	B	A	A	A	A	A	C	B
D2L1_39	D2L1	D2	L1	0	0	C	B	C	A	C	B	F	B	A	A	0	0	C	A	0	0	E	B	0	0	C	A	0	0	C	B	0	0	0	0	0	0	D	A	0	0	C	A	B	A	A	A	C	B
D2L1_42	D2L1	D2	L1	0	0	D	B	B	A	D	B	D	B	B	A	0	0	A	A	0	0	C	B	0	0	B	A	0	0	C	A	0	0	0	0	0	0	A	B	0	0	B	A	A	A	A	B	C	B
D2L1_38	D2L1	D2	L1	0	0	D	B	B	A	D	B	0	0	B	A	0	0	A	A	0	0	C	B	0	0	B	A	0	0	C	A	0	0	0	0	0	0	A	B	0	0	B	A	A	A	A	B	C	A
D2L1_41	D2L1	D2	L1	0	0	D	B	B	A	D	B	0	0	B	A	0	0	A	A	0	0	E	B	0	0	C	A	0	0	C	B	0	0	0	0	D	A	D	B	0	0	B	A	A	A	A	B	B	A
D2L1_37	D2L1	D2	L1	0	0	C	B	C	A	C	B	0	0	A	A	0	0	C	A	0	0	E	B	0	0	C	A	0	0	C	A	0	0	0	0	0	0	D	B	0	0	C	A	B	A	A	A	C	A
D2L1_40	D2L1	D2	L1	0	0	C	B	C	A	D	B	0	0	B	A	0	0	A	A	0	0	E	B	0	0	C	A	0	0	C	B	0	0	0	0	B	A	A	A	0	0	B	A	A	A	A	A	B	B
D2L1_33	D2L1	D2	L1	0	0	C	B	C	A	D	B	0	0	B	A	0	0	A	A	0	0	C	B	0	0	B	A	0	0	C	A	0	0	0	0	B	C	A	B	0	0	C	A	B	A	A	B	C	A
D2L1_36	D2L1	D2	L1	0	0	0	0	C	A	C	B	0	0	A	A	0	0	C	A	0	0	E	B	0	0	B	A	0	0	0	0	0	0	0	0	B	C	D	A	0	0	B	A	A	A	A	B	0	0
D2L1_32	D2L1	D2	L1	0	0	0	0	C	A	C	B	0	0	B	A	0	0	A	A	0	0	C	B	0	0	B	A	0	0	0	0	0	0	0	0	D	A	0	0	0	0	0	A	B	A	A	A	0	0
D2L1_35	D2L1	D2	L1	0	0	0	0	B	A	D	B	0	0	B	A	0	0	A	A	0	0	C	B	0	0	B	A	0	0	0	0	0	0	0	0	B	A	0	0	0	0	0	A	A	A	A	B	0	0
D2L1_31	D2L1	D2	L1	0	0	0	0	C	A	D	B	0	0	B	A	0	0	A	A	0	0	C	B	0	0	0	0	0	0	0	0	0	0	0	0	D	A	0	0	0	0	0	A	B	A	A	A	0	0
D2L1_34	D2L1	D2	L1	0	0	0	0	B	A	D	B	0	0	B	A	0	0	A	A	0	0	C	B	0	0	B	A	0	0	0	0	0	0	0	0	B	C	A	B	0	0	0	A	A	A	A	B	0	0
D2L1_2	D2L1	D2	L1	0	0	D	B	0	0	D	B	D	B	B	A	0	0	A	A	0	0	C	B	0	0	B	A	0	0	C	B	0	0	0	0	B	A	A	A	0	0	C	A	B	A	A	A	0	0
D4L1_70	D4L1	D4	L1	B	C	0	0	C	A	0	0	B	F	0	0	D	B	0	0	0	0	0	0	0	0	C	B	0	0	A	C	0	0	0	0	D	A	0	0	B	B	B	C	A	A	0	0	B	B
D4L1_73	D4L1	D4	L1	B	C	C	B	C	A	0	0	B	F	0	0	D	B	0	0	0	0	0	0	0	0	C	B	0	0	A	C	0	0	0	0	D	A	0	0	B	A	C	C	B	A	0	0	C	B
D4L1_71	D4L1	D4	L1	B	C	C	B	C	A	0	0	D	B	0	0	C	B	0	0	0	0	C	A	0	0	B	B	0	0	A	C	0	0	0	0	B	A	0	0	B	A	C	C	B	A	0	0	B	B
D4L1_74	D4L1	D4	L1	B	C	C	B	C	A	0	0	B	F	0	0	D	B	0	0	0	0	E	B	0	0	C	B	0	0	A	C	0	0	0	0	D	A	0	0	B	A	C	C	B	A	0	0	B	B
D4L1_72	D4L1	D4	L1	B	C	C	B	C	A	0	0	B	F	0	0	0	0	0	0	0	0	E	A	0	0	B	B	0	0	A	C	0	0	0	0	B	A	0	0	B	B	B	C	A	A	0	0	B	B
D4L1_75	D4L1	D4	L1	B	C	C	B	C	A	0	0	D	B	0	0	C	B	0	0	0	0	C	B	0	0	B	B	0	0	A	C	0	0	0	0	B	A	0	0	B	B	0	0	A	A	0	0	B	B
D4L1_64	D4L1	D4	L1	D	B	D	B	B	A	0	0	D	B	0	0	C	B	0	0	0	0	C	B	0	0	B	B	0	0	A	C	0	0	0	0	B	A	0	0	B	A	C	C	B	A	0	0	C	B
D4L1_67	D4L1	D4	L1	D	B	D	B	C	A	0	0	B	F	0	0	D	B	0	0	0	0	C	B	0	0	B	B	0	0	A	C	0	0	0	0	B	A	0	0	B	B	B	C	A	A	0	0	B	B
D4L1_65	D4L1	D4	L1	D	B	0	0	B	A	0	0	B	F	0	0	0	0	0	0	0	0	E	A	0	0	C	B	0	0	A	C	0	0	0	0	D	A	0	0	B	A	C	C	B	A	0	0	B	B
D4L1_68	D4L1	D4	L1	B	C	C	B	C	A	0	0	B	F	0	0	D	B	0	0	0	0	C	B	0	0	B	B	0	0	A	C	0	0	0	0	B	A	0	0	B	B	B	C	A	A	0	0	B	B
D4L1_66	D4L1	D4	L1	B	C	C	B	C	A	0	0	B	F	0	0	D	B	0	0	0	0	E	B	0	0	C	B	0	0	A	C	0	0	0	0	D	A	0	0	B	A	C	C	B	A	0	0	C	B
D4L1_69	D4L1	D4	L1	B	C	C	B	0	0	0	0	B	F	0	0	D	B	0	0	0	0	C	A	0	0	B	B	0	0	A	C	0	0	0	0	B	A	0	0	B	B	B	C	A	A	0	0	C	B
D4L1_61	D4L1	D4	L1	D	B	D	B	B	A	0	0	D	B	0	0	0	0	0	0	0	0	C	B	0	0	B	B	0	0	A	C	0	0	0	0	B	A	0	0	B	B	B	C	A	A	0	0	C	B
D4L1_62	D4L1	D4	L1	B	C	C	B	C	A	0	0	D	B	0	0	C	B	0	0	0	0	C	A	0	0	B	B	0	0	A	C	0	0	0	0	0	0	0	0	B	A	C	C	B	A	0	0	B	B
D4L1_63	D4L1	D4	L1	D	B	D	B	B	A	0	0	D	B	0	0	C	B	0	0	0	0	0	0	0	0	C	B	0	0	A	C	0	0	0	0	D	A	0	0	B	A	C	C	B	A	0	0	B	B
D4L1_51	D4L1	D4	L1	B	C	C	B	C	A	0	0	D	B	0	0	C	B	0	0	0	0	C	B	0	0	B	B	0	0	A	C	0	0	0	0	B	A	0	0	B	B	B	C	A	A	0	0	C	B
D4L1_48	D4L1	D4	L1	B	C	C	B	C	A	0	0	B	F	0	0	D	B	0	0	0	0	C	B	0	0	B	B	0	0	A	C	0	0	0	0	B	A	0	0	B	A	C	C	B	A	0	0	C	B
D4L1_50	D4L1	D4	L1	D	B	D	B	B	A	0	0	B	F	0	0	D	B	0	0	0	0	E	B	0	0	C	B	0	0	A	C	0	0	0	0	D	A	0	0	B	A	C	C	B	A	0	0	C	B
D4L1_47	D4L1	D4	L1	D	B	D	B	C	A	0	0	B	F	0	0	D	B	0	0	0	0	E	B	0	0	C	B	0	0	A	C	0	0	0	0	D	A	0	0	B	A	C	C	B	A	0	0	B	B
D4L1_59	D4L1	D4	L1	B	C	C	B	C	A	0	0	B	F	0	0	D	B	0	0	0	0	C	A	0	0	B	B	0	0	A	C	0	0	0	0	B	A	0	0	B	B	B	C	A	A	0	0	B	B
D4L1_60	D4L1	D4	L1	D	B	D	B	B	A	0	0	D	B	0	0	C	B	0	0	0	0	C	B	0	0	B	B	0	0	A	C	0	0	0	0	0	0	0	0	B	A	C	C	B	A	0	0	B	B
D4L1_46	D4L1	D4	L1	D	B	D	B	B	A	0	0	D	B	0	0	C	B	0	0	0	0	E	B	0	0	C	B	0	0	A	C	0	0	0	0	D	A	0	0	B	A	C	C	B	A	0	0	C	B
D4L1_52	D4L1	D4	L1	B	C	0	0	C	A	0	0	B	F	0	0	D	B	0	0	0	0	C	B	0	0	C	B	0	0	A	C	0	0	0	0	D	A	0	0	B	A	B	C	A	A	0	0	C	B
D4L1_55	D4L1	D4	L1	D	B	D	B	B	A	0	0	D	B	0	0	C	B	0	0	0	0	C	B	0	0	B	B	0	0	A	C	0	0	0	0	B	A	0	0	B	B	B	C	A	A	0	0	B	B
D4L1_53	D4L1	D4	L1	D	B	D	B	B	A	0	0	B	F	0	0	D	B	0	0	0	0	E	B	0	0	C	B	0	0	A	C	0	0	0	0	D	A	0	0	B	A	C	C	B	A	0	0	C	B
D4L1_56	D4L1	D4	L1	B	C	C	B	B	A	0	0	D	B	0	0	C	B	0	0	0	0	C	B	0	0	B	B	0	0	A	C	0	0	0	0	B	A	0	0	B	A	C	C	B	A	0	0	C	B
D4L1_54	D4L1	D4	L1	D	B	D	B	B	A	0	0	B	F	0	0	D	B	0	0	0	0	E	B	0	0	C	B	0	0	A	C	0	0	0	0	D	A	0	0	B	A	C	C	B	A	0	0	C	B
D4L1_43	D4L1	D4	L1	B	C	0	0	C	A	0	0	B	F	0	0	D	B	0	0	0	0	E	B	0	0	C	B	0	0	A	C	0	0	0	0	D	A	0	0	B	A	C	C	B	A	0	0	B	B
D4L1_40	D4L1	D4	L1	D	B	C	B	C	A	0	0	B	F	0	0	D	B	0	0	0	0	E	A	0	0	C	B	0	0	A	C	0	0	0	0	D	A	0	0	B	A	C	C	B	A	0	0	C	B
D4L1_41	D4L1	D4	L1	B	C	C	B	C	A	0	0	B	F	0	0	C	B	0	0	0	0	0	0	0	0	B	B	0	0	A	C	0	0	0	0	B	A	0	0	B	B	C	C	B	A	0	0	B	B
D4L1_45	D4L1	D4	L1	D	B	D	B	C	A	0	0	B	F	0	0	D	B	0	0	0	0	E	B	0	0	0	B	0	0	A	C	0	0	0	0	B	A	0	0	B	B	B	C	A	A	0	0	B	B
D4L1_42	D4L1	D4	L1	D	B	D	B	B	A	0	0	D	B	0	0	D	B	0	0	0	0	E	A	0	0	C	B	0	0	A	C	0	0	0	0	B	A	0	0	B	B	B	C	A	A	0	0	C	B
D4L1_37	D4L1	D4	L1	B	C	C	B	C	A	0	0	D	B	0	0	C	B	0	0	0	0	0	0	0	0	B	B	0	0	A	C	0	0	0	0	B	A	0	0	B	B	B	C	A	A	0	0	C	B
D4L1_34	D4L1	D4	L1	0	0	0	0	0	0	0	0	0	0	0	0	0	0	0	0	0	0	E	A	0	0	C	B	0	0	A	C	0	0	0	0	0	0	0	0	B	B	0	0	0	0	0	0	0	0
D4L1_38	D4L1	D4	L1	B	C	C	B	C	A	0	0	D	B	0	0	C	B	0	0	0	0	C	B	0	0	B	B	0	0	A	C	0	0	0	0	B	A	0	0	B	B	B	C	A	A	0	0	B	B
D4L1_35	D4L1	D4	L1	B	C	C	B	C	A	0	0	B	F	0	0	D	B	0	0	0	0	E	A	0	0	C	B	0	0	A	C	0	0	0	0	D	A	0	0	B	A	C	C	B	A	0	0	C	B
D4L1_39	D4L1	D4	L1	D	B	D	B	B	A	0	0	D	B	0	0	C	B	0	0	0	0	C	A	0	0	C	B	0	0	A	C	0	0	0	0	D	A	0	0	B	A	C	C	B	A	0	0	B	B
D4L1_36	D4L1	D4	L1	D	B	D	B	B	A	0	0	D	B	0	0	C	B	0	0	0	0	E	B	0	0	C	B	0	0	A	C	0	0	0	0	D	A	0	0	B	A	C	C	B	A	0	0	C	B
D4L1_31	D4L1	D4	L1	B	C	C	B	C	A	0	0	B	F	0	0	D	B	0	0	0	0	E	B	0	0	C	B	0	0	A	C	0	0	0	0	0	0	0	0	B	B	B	C	A	A	0	0	C	B
D4L1_32	D4L1	D4	L1	B	C	C	B	C	A	0	0	B	F	0	0	D	B	0	0	0	0	E	B	0	0	0	B	0	0	A	C	0	0	0	0	B	A	0	0	B	B	B	C	A	A	0	0	C	B
D4L1_33	D4L1	D4	L1	B	C	C	B	C	A	0	0	B	F	0	0	C	B	0	0	0	0	C	A	0	0	B	B	0	0	A	C	0	0	0	0	B	A	0	0	B	B	B	C	A	A	0	0	C	B
D4L1_28	D4L1	D4	L1	D	B	D	B	B	A	0	0	D	B	0	0	0	0	0	0	0	0	E	A	0	0	C	B	0	0	A	C	0	0	0	0	D	A	0	0	B	A	C	C	B	A	0	0	C	B
D4L1_29	D4L1	D4	L1	D	B	D	B	B	A	0	0	B	F	0	0	D	B	0	0	0	0	C	A	0	0	C	B	0	0	A	C	0	0	0	0	D	A	0	0	B	A	C	C	B	A	0	0	B	B
D4L1_30	D4L1	D4	L1	B	C	C	B	C	A	0	0	D	B	0	0	0	0	0	0	0	0	C	A	0	0	B	B	0	0	A	C	0	0	0	0	B	A	0	0	B	B	B	C	A	A	0	0	C	B
D4L1_25	D4L1	D4	L1	0	0	0	0	C	A	0	0	D	B	0	0	0	0	0	0	0	0	C	B	0	0	B	B	0	0	A	C	0	0	0	0	B	A	0	0	B	B	B	C	A	A	0	0	B	B
D4L1_26	D4L1	D4	L1	B	C	C	B	C	A	0	0	B	F	0	0	D	B	0	0	0	0	E	A	0	0	C	B	0	0	A	C	0	0	0	0	D	A	0	0	B	A	C	C	B	A	0	0	B	B
D4L1_23	D4L1	D4	L1	B	C	C	B	C	A	0	0	B	F	0	0	D	B	0	0	0	0	C	A	0	0	B	B	0	0	A	C	0	0	0	0	B	A	0	0	B	B	B	C	A	A	0	0	C	B
D4L1_24	D4L1	D4	L1	B	C	C	B	C	A	0	0	B	F	0	0	C	B	0	0	0	0	C	B	0	0	B	B	0	0	A	C	0	0	0	0	B	A	0	0	B	B	B	C	A	A	0	0	C	B
D4L1_21	D4L1	D4	L1	B	C	C	B	C	A	0	0	B	F	0	0	D	B	0	0	0	0	E	B	0	0	C	B	0	0	A	C	0	0	0	0	B	A	0	0	B	B	B	C	A	A	0	0	C	B
D4L1_17	D4L1	D4	L1	B	C	0	0	C	A	0	0	D	B	0	0	C	B	0	0	0	0	C	A	0	0	B	B	0	0	A	C	0	0	0	0	B	A	0	0	B	B	C	C	B	A	0	0	C	B
D4L1_20	D4L1	D4	L1	D	B	D	B	B	A	0	0	D	B	0	0	D	B	0	0	0	0	E	B	0	0	C	B	0	0	A	C	0	0	0	0	D	A	0	0	B	A	B	C	A	A	0	0	B	B
D4L1_15	D4L1	D4	L1	0	0	D	B	B	A	0	0	0	0	0	0	C	B	0	0	0	0	C	B	0	0	C	B	0	0	A	C	0	0	0	0	D	A	0	0	B	A	C	C	B	A	0	0	B	B
D4L1_11	D4L1	D4	L1	B	C	C	B	C	A	0	0	B	F	0	0	D	B	0	0	0	0	E	B	0	0	C	B	0	0	A	C	0	0	0	0	D	A	0	0	B	A	C	C	B	A	0	0	C	B
D4L1_10	D4L1	D4	L1	0	0	C	B	C	A	0	0	0	0	0	0	D	B	0	0	0	0	C	A	0	0	B	B	0	0	A	C	0	0	0	0	B	A	0	0	B	A	C	C	B	A	0	0	C	B
D4L1_13	D4L1	D4	L1	B	C	C	B	B	A	0	0	D	B	0	0	C	B	0	0	0	0	C	A	0	0	B	B	0	0	A	C	0	0	0	0	D	A	0	0	B	A	C	C	B	A	0	0	B	B
D4L1_4	D4L1	D4	L1	D	B	D	B	B	A	0	0	D	B	0	0	0	0	0	0	0	0	C	A	0	0	B	B	0	0	A	C	0	0	0	0	D	A	0	0	B	A	C	C	B	A	0	0	C	B
D4L1_8	D4L1	D4	L1	D	B	D	B	B	A	0	0	D	B	0	0	C	B	0	0	0	0	E	A	0	0	B	B	0	0	A	C	0	0	0	0	B	A	0	0	B	B	B	C	A	A	0	0	B	B
D4L1_5	D4L1	D4	L1	D	B	D	B	C	A	0	0	B	F	0	0	C	B	0	0	0	0	C	B	0	0	B	B	0	0	A	C	0	0	0	0	B	A	0	0	B	B	B	C	A	A	0	0	B	B
D4L1_6	D4L1	D4	L1	D	B	D	B	B	A	0	0	0	0	0	0	C	B	0	0	0	0	E	B	0	0	C	B	0	0	A	C	0	0	0	0	D	A	0	0	B	A	C	C	B	A	0	0	C	B
D4L1_2	D4L1	D4	L1	B	C	C	B	C	A	0	0	0	0	0	0	C	B	0	0	0	0	C	A	0	0	B	B	0	0	A	C	0	0	0	0	D	A	0	0	B	A	C	C	B	A	0	0	C	B
D4L1_3	D4L1	D4	L1	0	0	C	B	C	A	0	0	0	0	0	0	C	B	0	0	0	0	C	A	0	0	B	B	0	0	A	C	0	0	0	0	B	A	0	0	B	B	B	C	A	A	0	0	B	B
D3L1_70	D3L1	D3	L1	D	B	D	B	B	A	D	B	D	B	0	0	0	0	0	0	0	0	C	A	0	0	B	A	0	0	C	B	0	0	0	0	B	A	0	0	B	A	B	A	0	0	0	0	C	B
D3L1_73	D3L1	D3	L1	C	B	C	B	C	A	C	B	F	B	0	0	0	0	0	0	0	0	C	A	0	0	B	A	0	0	C	G	0	0	0	0	B	C	0	0	B	B	B	A	0	0	0	0	B	B
D3L1_71	D3L1	D3	L1	D	B	D	B	B	F	D	B	D	B	0	0	0	0	0	0	0	0	0	0	0	0	C	A	0	0	C	G	0	0	0	0	D	A	0	0	A	A	A	C	0	0	0	0	0	0
D3L1_72	D3L1	D3	L1	C	B	C	B	C	F	C	B	F	B	0	0	0	0	0	0	0	0	E	A	0	0	C	A	0	0	C	G	0	0	0	0	D	A	0	0	A	A	A	C	0	0	0	0	C	A
D3L1_75	D3L1	D3	L1	D	B	D	B	B	F	D	B	D	B	0	0	0	0	0	0	0	0	C	A	0	0	B	A	0	0	C	B	0	0	0	0	B	A	0	0	B	A	B	A	0	0	0	0	B	A
D3L1_67	D3L1	D3	L1	D	B	D	B	B	F	C	B	D	B	0	0	0	0	0	0	0	0	E	A	0	0	B	A	0	0	C	G	0	0	0	0	B	C	0	0	B	B	B	A	0	0	0	0	B	A
D3L1_65	D3L1	D3	L1	C	B	C	B	C	F	D	B	D	B	0	0	0	0	0	0	0	0	C	A	0	0	B	A	0	0	C	G	0	0	0	0	B	C	0	0	B	B	B	A	0	0	0	0	B	B
D3L1_66	D3L1	D3	L1	C	B	C	B	C	F	C	B	F	B	0	0	0	0	0	0	0	0	E	A	0	0	C	A	0	0	C	G	0	0	0	0	D	C	0	0	B	A	A	C	0	0	0	0	B	B
D3L1_69	D3L1	D3	L1	C	B	C	B	B	A	D	B	D	B	0	0	0	0	0	0	0	0	C	A	0	0	B	A	0	0	0	0	0	0	0	0	B	A	0	0	B	A	B	A	0	0	0	0	C	A
D3L1_61	D3L1	D3	L1	D	B	D	B	B	F	D	B	D	B	0	0	0	0	0	0	0	0	C	A	0	0	B	A	0	0	C	B	0	0	0	0	B	A	0	0	B	B	A	C	0	0	0	0	C	A
D3L1_62	D3L1	D3	L1	D	B	D	B	B	A	D	B	D	B	0	0	0	0	0	0	0	0	E	A	0	0	C	A	0	0	C	B	0	0	0	0	D	A	0	0	A	A	A	C	0	0	0	0	C	A
D3L1_58	D3L1	D3	L1	0	0	C	B	C	F	0	0	0	0	0	0	0	0	0	0	0	0	E	A	0	0	0	0	0	0	0	0	0	0	0	0	B	C	0	0	B	A	B	A	0	0	0	0	0	0
D3L1_59	D3L1	D3	L1	C	B	C	B	C	F	C	B	F	B	0	0	0	0	0	0	0	0	E	A	0	0	C	A	0	0	C	B	0	0	0	0	D	A	0	0	A	A	A	C	0	0	0	0	B	B
D3L1_60	D3L1	D3	L1	D	B	D	B	0	0	D	B	0	0	0	0	0	0	0	0	0	0	C	A	0	0	B	A	0	0	C	G	0	0	0	0	B	C	0	0	B	B	B	A	0	0	0	0	C	A
D3L1_57	D3L1	D3	L1	D	B	D	B	B	F	D	B	D	B	0	0	0	0	0	0	0	0	0	0	0	0	B	A	0	0	0	0	0	0	0	0	B	C	0	0	B	B	B	A	0	0	0	0	0	0
D3L1_54	D3L1	D3	L1	C	B	C	B	C	F	C	B	F	B	0	0	0	0	0	0	0	0	E	A	0	0	C	A	0	0	C	G	0	0	0	0	D	C	0	0	B	A	A	C	0	0	0	0	C	A
D3L1_56	D3L1	D3	L1	C	B	C	B	C	A	C	B	F	B	0	0	0	0	0	0	0	0	E	A	0	0	B	A	0	0	C	G	0	0	0	0	B	C	0	0	B	A	A	C	0	0	0	0	C	A
D3L1_53	D3L1	D3	L1	C	B	C	B	B	F	C	B	0	0	0	0	0	0	0	0	0	0	0	0	0	0	C	A	0	0	C	G	0	0	0	0	D	C	0	0	B	A	A	C	0	0	0	0	0	0
D3L1_55	D3L1	D3	L1	C	B	C	B	B	A	D	B	D	B	0	0	0	0	0	0	0	0	C	A	0	0	C	A	0	0	C	B	0	0	0	0	D	A	0	0	A	A	A	C	0	0	0	0	C	A
D3L1_52	D3L1	D3	L1	C	B	C	B	B	A	D	B	D	B	0	0	0	0	0	0	0	0	C	A	0	0	B	A	0	0	C	G	0	0	0	0	B	C	0	0	B	A	B	A	0	0	0	0	C	A
D3L1_48	D3L1	D3	L1	D	B	D	B	B	A	0	0	0	0	0	0	0	0	0	0	0	0	0	0	0	0	0	0	0	0	0	0	0	0	0	0	D	C	0	0	B	A	A	C	0	0	0	0	0	0
D3L1_50	D3L1	D3	L1	C	B	C	B	C	A	C	B	0	0	0	0	0	0	0	0	0	0	0	0	0	0	B	A	0	0	C	G	0	0	0	0	B	C	0	0	B	B	B	A	0	0	0	0	0	0
D3L1_47	D3L1	D3	L1	D	B	D	B	B	A	D	B	0	0	0	0	0	0	0	0	0	0	0	0	0	0	C	A	0	0	C	B	0	0	0	0	D	A	0	0	A	A	A	C	0	0	0	0	0	0
D3L1_49	D3L1	D3	L1	C	B	C	B	C	A	C	B	F	B	0	0	0	0	0	0	0	0	E	A	0	0	C	A	0	0	C	B	0	0	0	0	D	A	0	0	B	A	B	A	0	0	0	0	B	A
D3L1_44	D3L1	D3	L1	D	B	D	B	B	A	C	B	F	B	0	0	0	0	0	0	0	0	E	A	0	0	C	A	0	0	C	G	0	0	0	0	D	C	0	0	B	A	A	C	0	0	0	0	C	A
D3L1_45	D3L1	D3	L1	C	B	C	B	C	F	C	B	F	B	0	0	0	0	0	0	0	0	E	A	0	0	C	A	0	0	C	G	0	0	0	0	D	C	0	0	A	A	A	C	0	0	0	0	C	A
D3L1_39	D3L1	D3	L1	0	0	D	B	B	F	0	0	0	0	0	0	0	0	0	0	0	0	0	0	0	0	0	0	0	0	0	0	0	0	0	0	0	0	0	0	B	A	B	A	0	0	0	0	0	0
D3L1_42	D3L1	D3	L1	D	B	D	B	B	F	D	B	D	B	0	0	0	0	0	0	0	0	C	A	0	0	B	A	0	0	C	B	0	0	0	0	B	A	0	0	B	A	A	C	0	0	0	0	B	A
D3L1_38	D3L1	D3	L1	C	B	C	B	C	F	D	B	D	B	0	0	0	0	0	0	0	0	C	A	0	0	B	A	0	0	C	B	0	0	0	0	D	A	0	0	A	A	A	C	0	0	0	0	C	A
D3L1_41	D3L1	D3	L1	C	B	C	B	C	A	C	B	F	B	0	0	0	0	0	0	0	0	E	A	0	0	C	A	0	0	C	B	0	0	0	0	B	A	0	0	B	A	B	A	0	0	0	0	C	B
D3L1_37	D3L1	D3	L1	D	B	D	B	B	F	C	B	F	B	0	0	0	0	0	0	0	0	E	A	0	0	C	A	0	0	C	B	0	0	0	0	D	A	0	0	A	A	A	C	0	0	0	0	B	B
D3L1_40	D3L1	D3	L1	D	B	D	B	B	A	D	B	D	B	0	0	0	0	0	0	0	0	C	A	0	0	B	A	0	0	C	B	0	0	0	0	D	A	0	0	A	A	A	C	0	0	0	0	B	B
D3L1_33	D3L1	D3	L1	D	B	D	B	B	A	D	B	D	B	0	0	0	0	0	0	0	0	C	A	0	0	B	A	0	0	C	G	0	0	0	0	B	C	0	0	B	A	B	A	0	0	0	0	B	A
D3L1_36	D3L1	D3	L1	C	B	C	B	C	A	C	B	D	B	0	0	0	0	0	0	0	0	C	A	0	0	B	A	0	0	C	B	0	0	0	0	B	A	0	0	B	A	B	A	0	0	0	0	B	B
D3L1_32	D3L1	D3	L1	C	B	C	B	C	F	D	B	D	B	0	0	0	0	0	0	0	0	C	A	0	0	B	A	0	0	C	G	0	0	0	0	B	A	0	0	B	B	B	A	0	0	0	0	C	B
D3L1_31	D3L1	D3	L1	C	B	C	B	B	A	D	B	D	B	0	0	0	0	0	0	0	0	E	A	0	0	C	A	0	0	C	B	0	0	0	0	D	A	0	0	B	A	A	C	0	0	0	0	C	A
D3L1_34	D3L1	D3	L1	C	B	C	B	C	A	C	B	0	0	0	0	0	0	0	0	0	0	E	A	0	0	C	A	0	0	C	B	0	0	0	0	D	C	0	0	A	A	A	C	0	0	0	0	B	A
D3L1_28	D3L1	D3	L1	C	B	C	B	C	A	C	B	F	B	0	0	0	0	0	0	0	0	E	A	0	0	C	A	0	0	C	G	0	0	0	0	D	C	0	0	B	A	A	C	0	0	0	0	B	B
D3L1_29	D3L1	D3	L1	C	B	C	B	C	A	C	B	F	B	0	0	0	0	0	0	0	0	E	A	0	0	C	A	0	0	C	B	0	0	0	0	D	A	0	0	A	A	A	C	0	0	0	0	C	B
D3L1_30	D3L1	D3	L1	C	B	C	B	C	F	C	B	F	B	0	0	0	0	0	0	0	0	E	A	0	0	C	A	0	0	C	B	0	0	0	0	D	A	0	0	B	A	B	A	0	0	0	0	B	B
D3L1_24	D3L1	D3	L1	D	B	D	B	B	A	D	B	D	B	0	0	0	0	0	0	0	0	C	A	0	0	C	A	0	0	0	0	0	0	0	0	D	A	0	0	B	A	A	C	0	0	0	0	B	B
D3L1_23	D3L1	D3	L1	D	B	D	B	B	A	D	B	D	B	0	0	0	0	0	0	0	0	C	A	0	0	B	A	0	0	C	B	0	0	0	0	D	A	0	0	A	A	A	C	0	0	0	0	C	B
D3L1_22	D3L1	D3	L1	C	B	C	B	C	F	C	B	F	B	0	0	0	0	0	0	0	0	E	A	0	0	C	A	0	0	C	G	0	0	0	0	D	C	0	0	A	A	A	C	0	0	0	0	B	A
D3L1_25	D3L1	D3	L1	D	B	D	B	B	F	D	B	D	B	0	0	0	0	0	0	0	0	C	A	0	0	B	A	0	0	C	B	0	0	0	0	B	A	0	0	B	A	A	C	0	0	0	0	C	A
D3L1_17	D3L1	D3	L1	C	B	C	B	C	A	C	B	F	B	0	0	0	0	0	0	0	0	E	A	0	0	C	A	0	0	C	B	0	0	0	0	D	A	0	0	A	A	B	A	0	0	0	0	B	A
D3L1_19	D3L1	D3	L1	C	B	C	B	C	F	C	B	F	B	0	0	0	0	0	0	0	0	E	A	0	0	C	A	0	0	C	B	0	0	0	0	D	A	0	0	B	A	A	C	0	0	0	0	C	A
D3L1_13	D3L1	D3	L1	D	B	D	B	B	F	D	B	D	B	0	0	0	0	0	0	0	0	E	A	0	0	B	A	0	0	C	G	0	0	0	0	B	C	0	0	B	B	B	A	0	0	0	0	0	0
D3L1_14	D3L1	D3	L1	D	B	D	B	B	F	0	0	0	0	0	0	0	0	0	0	0	0	0	0	0	0	0	0	0	0	C	G	0	0	0	0	B	C	0	0	B	B	B	A	0	0	0	0	0	0
D3L1_15	D3L1	D3	L1	D	B	D	B	B	A	D	B	D	B	0	0	0	0	0	0	0	0	E	A	0	0	C	A	0	0	C	G	0	0	0	0	D	C	0	0	B	B	B	A	0	0	0	0	B	A
D3L1_10	D3L1	D3	L1	D	B	D	B	B	A	D	B	D	B	0	0	0	0	0	0	0	0	C	A	0	0	B	A	0	0	0	0	0	0	0	0	B	A	0	0	B	A	A	C	0	0	0	0	B	A
D3L1_7	D3L1	D3	L1	D	B	D	B	B	A	C	B	F	B	0	0	0	0	0	0	0	0	E	A	0	0	C	A	0	0	0	0	0	0	0	0	D	A	0	0	B	A	A	C	0	0	0	0	C	B
D3L1_11	D3L1	D3	L1	C	B	C	B	C	A	C	B	F	B	0	0	0	0	0	0	0	0	C	A	0	0	B	A	0	0	0	0	0	0	0	0	B	C	0	0	B	B	B	A	0	0	0	0	B	B
D3L1_8	D3L1	D3	L1	D	B	D	B	B	F	C	B	F	B	0	0	0	0	0	0	0	0	E	A	0	0	C	A	0	0	0	0	0	0	0	0	D	A	0	0	B	A	B	A	0	0	0	0	C	A
D3L1_12	D3L1	D3	L1	D	B	D	B	C	A	C	B	F	B	0	0	0	0	0	0	0	0	E	A	0	0	C	A	0	0	C	B	0	0	0	0	D	A	0	0	A	A	A	C	0	0	0	0	B	B
D3L1_9	D3L1	D3	L1	D	B	D	B	B	F	D	B	D	B	0	0	0	0	0	0	0	0	C	A	0	0	B	A	0	0	0	0	0	0	0	0	B	C	0	0	B	B	B	A	0	0	0	0	B	A
D3L1_3	D3L1	D3	L1	D	B	D	B	C	A	C	B	F	B	0	0	0	0	0	0	0	0	E	A	0	0	C	A	0	0	0	0	0	0	0	0	D	C	0	0	B	A	A	C	0	0	0	0	B	B
D3L1_6	D3L1	D3	L1	C	B	C	B	C	F	C	B	F	B	0	0	0	0	0	0	0	0	C	A	0	0	B	A	0	0	C	B	0	0	0	0	B	A	0	0	B	A	B	A	0	0	0	0	C	A
D3L1_2	D3L1	D3	L1	D	B	D	B	B	F	D	B	D	B	0	0	0	0	0	0	0	0	C	A	0	0	C	A	0	0	C	G	0	0	0	0	D	C	0	0	B	A	A	C	0	0	0	0	B	A
D3L1_5	D3L1	D3	L1	C	B	C	B	C	A	C	B	F	B	0	0	0	0	0	0	0	0	E	A	0	0	C	A	0	0	C	B	0	0	0	0	D	A	0	0	A	A	A	C	0	0	0	0	0	0
D3L1_1	D3L1	D3	L1	D	B	D	B	B	F	D	B	D	B	0	0	0	0	0	0	0	0	C	A	0	0	B	A	0	0	C	G	0	0	0	0	B	C	0	0	B	B	B	A	0	0	0	0	0	0
D3L1_4	D3L1	D3	L1	C	B	C	B	C	A	C	B	F	B	0	0	0	0	0	0	0	0	E	A	0	0	C	A	0	0	C	B	0	0	0	0	B	A	0	0	B	A	B	A	0	0	0	0	0	0
D5L3_75	D5L3	D5	L3	A	C	0	0	C	A	0	0	0	0	0	0	D	A	0	0	0	0	B	C	G	A	C	B	0	0	A	D	0	0	0	0	0	0	0	0	B	A	B	C	A	A	0	0	B	B
D5L3_72	D5L3	D5	L3	A	C	F	B	E	A	0	0	D	B	0	0	C	A	0	0	0	0	B	C	G	B	C	A	0	0	A	D	0	0	0	0	0	0	0	0	B	A	B	A	A	A	0	0	B	A
D5L3_74	D5L3	D5	L3	B	C	0	0	C	A	0	0	D	B	0	0	D	B	0	0	0	0	A	C	0	0	C	A	0	0	A	D	0	0	0	0	0	0	0	0	B	A	B	C	B	A	0	0	B	B
D5L3_71	D5L3	D5	L3	B	C	F	A	E	A	0	0	D	B	0	0	C	A	0	0	0	0	B	C	G	A	C	B	0	0	A	D	0	0	0	0	0	0	0	0	B	A	E	C	B	A	0	0	B	B
D5L3_69	D5L3	D5	L3	B	C	D	A	C	A	0	0	G	B	0	0	D	B	0	0	0	0	B	C	G	A	C	B	0	0	A	D	0	0	0	0	0	0	0	0	B	A	B	C	A	A	0	0	B	A
D5L3_66	D5L3	D5	L3	A	C	F	B	E	F	0	0	D	B	0	0	C	B	0	0	0	0	B	C	C	B	C	A	0	0	A	F	0	0	0	0	0	0	0	0	C	A	E	A	B	A	0	0	B	A
D5L3_65	D5L3	D5	L3	A	C	D	B	C	F	0	0	G	A	0	0	C	A	0	0	0	0	B	C	G	A	C	B	0	0	A	D	0	0	0	0	0	0	0	0	B	A	E	C	B	A	0	0	B	B
D5L3_67	D5L3	D5	L3	B	C	F	A	E	A	0	0	G	A	0	0	D	A	0	0	0	0	A	C	C	B	C	A	0	0	A	F	0	0	0	0	0	0	0	0	C	A	E	C	B	A	0	0	B	A
D5L3_64	D5L3	D5	L3	B	C	F	A	E	A	0	0	D	B	0	0	C	B	0	0	0	0	A	C	C	B	C	A	0	0	A	F	0	0	0	0	E	A	0	0	C	A	E	A	B	A	0	0	B	B
D5L3_61	D5L3	D5	L3	B	C	D	A	C	F	0	0	G	A	0	0	0	0	0	0	0	0	A	C	C	B	C	A	0	0	A	F	0	0	0	0	E	A	0	0	C	A	E	C	B	A	0	0	B	A
D5L3_62	D5L3	D5	L3	A	C	F	B	E	F	0	0	D	B	0	0	C	A	0	0	0	0	A	C	G	B	C	A	0	0	A	D	0	0	0	0	E	A	0	0	C	A	E	A	B	A	0	0	B	B
D5L3_63	D5L3	D5	L3	B	C	D	A	C	A	0	0	D	B	0	0	C	B	0	0	0	0	A	C	G	B	C	A	0	0	A	F	0	0	0	0	A	A	0	0	C	A	E	C	B	A	0	0	B	A
D5L3_46	D5L3	D5	L3	B	C	D	B	C	F	0	0	G	A	0	0	D	A	0	0	0	0	A	C	G	A	C	B	0	0	A	D	0	0	0	0	A	A	0	0	B	A	B	C	A	A	0	0	B	A
D5L3_60	D5L3	D5	L3	B	C	F	A	E	A	0	0	D	B	0	0	C	A	0	0	0	0	A	C	G	B	C	A	0	0	A	D	0	0	0	0	E	A	0	0	C	A	E	C	B	A	0	0	B	A
D5L3_57	D5L3	D5	L3	B	C	D	A	E	A	0	0	D	A	0	0	0	0	0	0	0	0	A	C	G	B	C	A	0	0	A	D	0	0	0	0	0	0	0	0	B	A	B	C	A	A	0	0	B	A
D5L3_59	D5L3	D5	L3	B	C	F	A	E	A	0	0	D	B	0	0	C	B	0	0	0	0	A	C	G	B	C	A	0	0	A	D	0	0	0	0	A	A	0	0	B	A	B	C	A	A	0	0	B	A
D5L3_56	D5L3	D5	L3	B	C	D	A	C	A	0	0	G	B	0	0	D	B	0	0	0	0	A	C	C	B	C	A	0	0	A	D	0	0	0	0	A	A	0	0	B	A	B	A	A	A	0	0	B	B
D5L3_58	D5L3	D5	L3	B	C	D	A	C	A	0	0	G	B	0	0	D	B	0	0	0	0	B	C	G	A	C	B	0	0	A	D	0	0	0	0	A	A	0	0	B	A	B	C	A	A	0	0	B	A
D5L3_55	D5L3	D5	L3	B	C	D	A	C	A	0	0	G	B	0	0	C	B	0	0	0	0	B	C	G	A	C	B	0	0	A	F	0	0	0	0	E	A	0	0	C	A	B	C	A	A	0	0	B	A
D5L3_50	D5L3	D5	L3	B	C	D	A	C	A	0	0	D	A	0	0	D	A	0	0	0	0	A	C	C	B	C	A	0	0	A	D	0	0	0	0	E	A	0	0	B	A	B	C	A	A	0	0	B	B
D5L3_53	D5L3	D5	L3	A	C	D	A	E	A	0	0	0	0	0	0	C	A	0	0	0	0	B	C	G	B	C	A	0	0	A	D	0	0	0	0	A	A	0	0	B	A	B	C	A	A	0	0	B	B
D5L3_51	D5L3	D5	L3	B	C	D	A	E	A	0	0	D	A	0	0	C	A	0	0	0	0	B	C	G	A	C	B	0	0	A	F	0	0	0	0	E	A	0	0	C	A	E	C	B	A	0	0	B	A
D5L3_47	D5L3	D5	L3	A	C	D	A	E	F	0	0	G	A	0	0	D	A	0	0	0	0	A	C	C	B	C	A	0	0	A	F	0	0	0	0	E	A	0	0	B	A	B	A	A	A	0	0	B	A
D5L3_48	D5L3	D5	L3	A	C	D	B	C	F	0	0	G	A	0	0	D	A	0	0	0	0	A	C	G	B	C	A	0	0	A	D	0	0	0	0	A	A	0	0	B	A	B	A	A	A	0	0	B	A
D5L3_43	D5L3	D5	L3	A	C	D	A	C	A	0	0	G	B	0	0	D	B	0	0	0	0	A	C	C	B	C	A	0	0	A	D	0	0	0	0	A	A	0	0	B	A	0	0	A	A	0	0	0	0
D5L3_40	D5L3	D5	L3	B	C	F	A	E	A	0	0	D	A	0	0	C	A	0	0	0	0	A	C	G	A	C	B	0	0	A	D	0	0	0	0	A	A	0	0	B	A	B	A	A	A	0	0	B	A
D5L3_44	D5L3	D5	L3	B	C	F	A	E	F	0	0	D	A	0	0	C	A	0	0	0	0	A	C	G	B	C	A	0	0	A	D	0	0	0	0	A	A	0	0	B	A	B	A	A	A	0	0	B	A
D5L3_45	D5L3	D5	L3	B	C	F	B	E	F	0	0	D	A	0	0	C	A	0	0	0	0	A	C	G	B	C	A	0	0	A	F	0	0	0	0	E	A	0	0	C	A	B	A	A	A	0	0	B	B
D5L3_42	D5L3	D5	L3	B	C	F	A	0	0	0	0	D	A	0	0	C	A	0	0	0	0	B	C	G	A	C	B	0	0	A	D	0	0	0	0	A	A	0	0	B	A	B	A	A	A	0	0	B	B
D5L3_37	D5L3	D5	L3	A	C	D	B	0	0	0	0	G	B	0	0	D	B	0	0	0	0	B	C	C	A	C	B	0	0	A	F	0	0	0	0	E	A	0	0	C	A	E	A	B	A	0	0	0	0
D5L3_34	D5L3	D5	L3	B	C	F	A	E	A	0	0	D	A	0	0	D	A	0	0	0	0	A	C	C	B	C	A	0	0	A	F	0	0	0	0	E	A	0	0	C	A	E	C	B	A	0	0	B	A
D5L3_38	D5L3	D5	L3	A	C	D	B	C	F	0	0	G	A	0	0	D	A	0	0	0	0	B	C	0	0	C	B	0	0	A	F	0	0	0	0	E	A	0	0	C	A	E	A	B	A	0	0	B	A
D5L3_35	D5L3	D5	L3	A	C	D	B	C	F	0	0	D	B	0	0	D	A	0	0	0	0	B	C	G	A	C	B	0	0	A	D	0	0	0	0	0	0	0	0	C	A	E	C	B	A	0	0	B	A
D5L3_39	D5L3	D5	L3	A	C	D	B	C	F	0	0	D	B	0	0	D	A	0	0	0	0	A	C	G	B	C	A	0	0	A	D	0	0	0	0	0	0	0	0	B	A	B	A	0	0	0	0	B	B
D5L3_36	D5L3	D5	L3	A	C	D	B	C	F	0	0	0	0	0	0	D	A	0	0	0	0	A	C	0	0	0	0	0	0	A	F	0	0	0	0	0	0	0	0	C	A	B	C	0	0	0	0	B	A
D5L3_31	D5L3	D5	L3	B	C	F	A	E	A	0	0	D	B	0	0	D	A	0	0	0	0	B	C	C	B	C	B	0	0	A	F	0	0	0	0	0	0	0	0	C	A	E	C	B	A	0	0	0	0
D5L3_33	D5L3	D5	L3	B	C	F	A	E	A	0	0	D	B	0	0	C	B	0	0	0	0	A	C	C	B	C	A	0	0	A	F	0	0	0	0	0	0	0	0	C	A	E	C	B	A	0	0	B	A
D5L3_28	D5L3	D5	L3	A	C	D	B	C	F	0	0	G	A	0	0	0	0	0	0	0	0	A	C	C	B	C	A	0	0	A	D	0	0	0	0	0	0	0	0	B	A	B	A	A	A	0	0	B	A
D5L3_29	D5L3	D5	L3	A	C	D	B	C	F	0	0	G	B	0	0	D	B	0	0	0	0	A	C	G	B	C	A	0	0	A	D	0	0	0	0	0	0	0	0	B	A	B	C	A	A	0	0	B	A
D5L3_30	D5L3	D5	L3	A	C	D	B	C	F	0	0	G	A	0	0	C	A	0	0	0	0	B	C	G	A	C	B	0	0	A	D	0	0	0	0	0	0	0	0	B	A	B	C	A	A	0	0	B	B
D5L3_25	D5L3	D5	L3	B	C	D	A	E	A	0	0	D	B	0	0	0	0	0	0	0	0	A	C	C	B	C	A	0	0	A	D	0	0	0	0	A	A	0	0	B	A	B	A	A	A	0	0	B	B
D5L3_22	D5L3	D5	L3	A	C	F	B	E	F	0	0	G	B	0	0	D	B	0	0	0	0	B	C	C	A	C	B	0	0	A	F	0	0	0	0	E	A	0	0	C	A	E	A	B	A	0	0	B	A
D5L3_26	D5L3	D5	L3	B	C	F	A	E	A	0	0	0	0	0	0	0	0	0	0	0	0	B	C	C	A	C	B	0	0	A	F	0	0	0	0	E	A	0	0	C	A	E	C	B	A	0	0	B	B
D5L3_23	D5L3	D5	L3	B	C	D	A	E	A	0	0	D	A	0	0	C	A	0	0	0	0	A	C	G	B	C	A	0	0	A	D	0	0	0	0	A	A	0	0	B	A	B	C	A	A	0	0	B	A
D5L3_24	D5L3	D5	L3	B	C	D	A	E	A	0	0	G	B	0	0	D	A	0	0	0	0	A	C	C	A	C	B	0	0	A	D	0	0	0	0	A	A	0	0	B	A	B	C	A	A	0	0	B	B
D5L3_18	D5L3	D5	L3	B	C	0	0	E	A	0	0	D	B	0	0	C	B	0	0	0	0	B	C	G	A	C	B	0	0	A	F	0	0	0	0	E	A	0	0	0	0	E	C	B	A	0	0	B	B
D5L3_21	D5L3	D5	L3	A	C	F	B	E	F	0	0	D	B	0	0	0	0	0	0	0	0	A	C	G	B	C	A	0	0	A	D	0	0	0	0	A	A	0	0	B	A	B	C	A	A	0	0	B	B
D5L3_19	D5L3	D5	L3	A	C	D	B	E	F	0	0	D	B	0	0	C	B	0	0	0	0	B	C	0	0	C	B	0	0	A	D	0	0	0	0	A	A	0	0	B	A	B	C	A	A	0	0	B	B
D5L3_13	D5L3	D5	L3	B	C	D	A	C	A	0	0	D	B	0	0	C	B	0	0	0	0	B	C	G	A	C	B	0	0	A	D	0	0	0	0	A	A	0	0	B	A	B	A	A	A	0	0	B	B
D5L3_14	D5L3	D5	L3	A	C	D	B	C	F	0	0	G	A	0	0	0	0	0	0	0	0	A	C	G	B	C	A	0	0	A	D	0	0	0	0	A	A	0	0	B	A	B	A	A	A	0	0	B	A
D5L3_11	D5L3	D5	L3	A	C	F	B	E	F	0	0	D	A	0	0	C	A	0	0	0	0	A	C	G	B	C	A	0	0	A	D	0	0	0	0	A	A	0	0	B	A	B	A	A	A	0	0	B	A
D5L3_15	D5L3	D5	L3	A	C	D	B	E	F	0	0	D	B	0	0	0	0	0	0	0	0	A	C	G	A	C	B	0	0	A	D	0	0	0	0	A	A	0	0	B	A	B	A	A	A	0	0	B	B
D5L3_12	D5L3	D5	L3	0	0	D	A	C	A	0	0	G	B	0	0	D	A	0	0	0	0	A	C	G	B	C	A	0	0	A	D	0	0	0	0	A	A	0	0	B	A	B	A	A	A	0	0	B	A
D5L3_7	D5L3	D5	L3	A	C	0	0	C	A	0	0	G	B	0	0	0	0	0	0	0	0	B	C	G	A	C	B	0	0	A	D	0	0	0	0	A	A	0	0	B	A	B	C	A	A	0	0	B	A
D5L3_8	D5L3	D5	L3	A	C	F	B	E	F	0	0	G	A	0	0	D	A	0	0	0	0	A	C	G	A	C	B	0	0	A	D	0	0	0	0	A	A	0	0	C	A	E	A	B	A	0	0	B	A
D5L3_5	D5L3	D5	L3	B	C	D	A	C	A	0	0	G	A	0	0	C	A	0	0	0	0	A	C	G	B	C	A	0	0	A	D	0	0	0	0	A	A	0	0	B	A	B	A	A	A	0	0	B	B
D5L3_9	D5L3	D5	L3	B	C	D	A	C	F	0	0	G	A	0	0	D	A	0	0	0	0	A	C	C	B	C	A	0	0	A	F	0	0	0	0	E	A	0	0	C	A	E	C	B	A	0	0	B	A
D5L3_6	D5L3	D5	L3	B	C	F	A	E	A	0	0	D	A	0	0	D	A	0	0	0	0	A	C	C	B	C	A	0	0	A	D	0	0	0	0	A	A	0	0	B	A	B	C	A	A	0	0	B	B
D5L3_1	D5L3	D5	L3	B	C	D	A	C	A	0	0	G	B	0	0	D	B	0	0	0	0	B	C	G	A	C	B	0	0	A	D	0	0	0	0	A	A	0	0	B	A	B	A	A	A	0	0	B	B
D5L3_2	D5L3	D5	L3	0	0	D	A	C	A	0	0	G	A	0	0	D	A	0	0	0	0	A	C	C	B	C	A	0	0	A	F	0	0	0	0	E	A	0	0	C	A	E	A	B	A	0	0	B	B
D5L3_3	D5L3	D5	L3	B	C	F	A	E	A	0	0	D	B	0	0	C	B	0	0	0	0	B	C	C	A	C	B	0	0	A	F	0	0	0	0	0	A	0	0	C	A	E	C	B	A	0	0	B	B
D4L3_75	D4L3	D4	L3	B	C	D	B	C	A	D	B	G	B	A	A	0	0	0	0	0	0	C	B	C	A	C	B	0	0	A	F	A	E	D	A	A	A	D	B	B	B	B	C	A	A	0	0	B	B
D4L3_69	D4L3	D4	L3	B	C	F	B	E	A	D	B	G	B	A	A	D	B	0	0	A	D	C	A	C	A	C	B	0	0	A	F	B	A	C	A	A	A	D	B	B	B	B	C	A	A	0	0	B	B
D4L3_72	D4L3	D4	L3	B	C	F	B	E	A	D	B	D	B	A	B	C	B	0	0	A	C	C	A	G	A	C	B	A	C	A	D	A	E	D	A	A	A	D	B	B	B	B	C	A	A	0	0	B	B
D4L3_74	D4L3	D4	L3	C	B	F	B	E	A	D	B	G	B	0	0	D	B	0	0	0	0	C	A	0	0	C	B	0	0	0	0	0	0	0	0	A	A	0	0	0	0	0	0	A	A	0	0	B	B
D4L3_71	D4L3	D4	L3	B	C	F	B	E	A	D	B	D	B	A	A	D	B	0	0	A	D	C	B	C	A	C	B	A	A	A	F	B	A	C	A	E	A	A	B	B	B	B	C	A	A	0	0	B	B
D4L3_73	D4L3	D4	L3	B	C	D	B	C	A	D	B	G	B	A	A	D	B	0	0	A	D	C	B	C	A	C	B	A	A	A	F	B	A	C	A	E	A	A	B	B	C	E	C	B	A	0	0	B	B
D4L3_70	D4L3	D4	L3	B	C	F	B	E	A	D	B	D	B	A	A	0	0	0	0	A	D	C	B	C	A	C	B	A	A	A	F	B	A	C	A	E	A	A	B	0	0	E	C	B	A	0	0	B	B
D4L3_66	D4L3	D4	L3	B	C	F	B	E	A	D	B	G	B	A	A	D	B	0	0	A	D	C	B	C	A	C	B	0	0	A	F	B	A	C	A	E	A	A	B	B	C	0	0	B	A	0	0	B	B
D4L3_68	D4L3	D4	L3	B	C	D	B	C	A	D	B	D	B	A	B	C	B	0	0	A	C	C	B	A	G	C	B	A	C	A	D	A	E	D	A	A	A	D	B	B	B	B	C	A	A	0	0	B	B
D4L3_65	D4L3	D4	L3	B	C	D	B	C	A	D	B	D	B	A	B	C	B	0	0	A	C	C	B	C	A	C	B	A	A	A	F	B	A	C	A	E	A	A	B	B	C	E	C	B	A	0	0	B	B
D4L3_64	D4L3	D4	L3	B	C	F	B	C	A	D	B	G	B	A	A	D	B	0	0	A	D	C	B	C	A	C	B	A	A	A	F	B	A	C	A	A	A	D	B	B	B	B	C	A	A	0	0	B	B
D4L3_61	D4L3	D4	L3	B	C	F	B	E	A	D	B	D	B	A	B	C	B	0	0	0	0	C	B	C	A	C	B	A	A	A	F	B	A	C	A	E	A	A	B	B	C	E	C	B	A	0	0	B	B
D4L3_62	D4L3	D4	L3	B	C	F	B	E	A	D	B	D	B	A	B	C	B	0	0	A	C	C	B	A	G	C	B	A	C	A	D	A	E	D	A	A	A	D	B	B	B	B	C	A	A	0	0	B	B
D4L3_60	D4L3	D4	L3	B	C	D	B	C	A	D	B	G	B	A	A	D	B	0	0	A	D	C	B	C	A	C	B	A	A	A	F	B	A	C	A	E	A	A	B	B	C	E	C	B	A	0	0	B	B
D4L3_57	D4L3	D4	L3	B	C	D	B	E	A	D	B	D	B	A	B	C	B	0	0	0	0	C	B	A	G	C	B	A	C	A	D	A	E	D	A	A	A	D	B	B	B	E	C	B	A	0	0	B	B
D4L3_59	D4L3	D4	L3	B	C	D	B	C	A	D	B	G	B	A	A	D	B	0	0	A	D	C	B	C	A	C	B	A	C	A	D	A	E	D	A	A	A	D	B	B	B	B	C	0	0	0	0	B	B
D4L3_56	D4L3	D4	L3	B	C	D	B	C	A	D	B	0	0	A	A	D	B	0	0	A	D	C	B	C	A	C	B	A	A	A	F	B	A	C	A	E	A	A	B	B	C	E	C	B	A	0	0	B	B
D4L3_58	D4L3	D4	L3	B	C	D	B	C	A	D	B	G	B	A	A	D	B	0	0	A	D	C	A	C	A	C	B	A	A	A	F	B	A	C	A	E	A	A	B	B	C	E	C	B	A	0	0	B	B
D4L3_55	D4L3	D4	L3	B	C	D	B	C	A	D	B	D	B	A	B	C	B	0	0	A	C	C	A	A	G	C	B	A	A	A	F	B	A	C	A	E	A	0	0	B	C	E	C	B	A	0	0	B	B
D4L3_49	D4L3	D4	L3	B	C	D	B	C	A	D	B	G	B	A	A	D	B	0	0	A	C	C	B	A	G	C	B	A	C	A	D	A	E	D	A	A	A	D	B	B	B	B	C	A	A	0	0	B	B
D4L3_52	D4L3	D4	L3	B	C	0	0	C	A	D	B	G	B	A	A	D	B	0	0	0	0	C	B	C	A	C	B	A	A	A	F	B	A	C	A	E	A	A	B	B	C	E	C	B	A	0	0	B	B
D4L3_50	D4L3	D4	L3	B	C	D	B	C	A	D	B	G	B	A	A	D	B	0	0	A	D	C	A	A	G	C	B	A	C	A	D	A	E	D	A	A	A	D	B	B	B	B	C	A	A	0	0	B	B
D4L3_53	D4L3	D4	L3	B	C	F	B	C	A	D	B	G	B	A	A	D	B	0	0	A	D	C	B	C	A	C	B	A	A	A	F	B	A	C	A	E	A	A	B	B	C	E	C	B	A	0	0	B	B
D4L3_51	D4L3	D4	L3	B	C	D	B	C	A	D	B	G	B	A	A	D	B	0	0	A	D	C	A	A	G	C	B	A	C	A	D	A	E	D	A	A	A	D	B	B	B	B	C	A	A	0	0	B	B
D4L3_54	D4L3	D4	L3	B	C	D	B	C	A	D	B	G	B	A	A	D	B	0	0	A	D	C	B	C	A	C	B	A	A	A	F	B	A	C	A	E	A	A	B	B	C	E	C	B	A	0	0	B	B
D4L3_46	D4L3	D4	L3	B	C	D	B	C	A	D	B	D	B	A	B	C	B	0	0	A	C	C	A	A	G	C	B	A	C	A	D	A	E	D	A	A	A	D	B	B	B	B	C	A	A	0	0	B	B
D4L3_47	D4L3	D4	L3	B	C	D	B	C	A	D	B	G	B	A	A	D	B	0	0	A	D	C	A	C	A	C	B	A	A	0	0	B	A	C	A	E	A	A	B	B	C	E	C	B	A	0	0	B	B
D4L3_48	D4L3	D4	L3	C	B	D	B	C	A	D	B	0	0	0	0	D	B	0	0	0	0	C	A	0	0	C	B	0	0	0	0	0	0	0	0	0	0	0	0	0	0	0	0	A	A	0	0	B	B
D4L3_43	D4L3	D4	L3	B	C	D	B	C	A	D	B	G	B	A	A	D	B	0	0	A	D	C	B	C	A	C	B	A	A	A	F	B	A	C	A	E	A	A	B	B	C	B	C	A	A	0	0	B	B
D4L3_44	D4L3	D4	L3	B	C	D	B	C	A	D	B	G	B	A	A	D	B	0	0	A	D	C	A	C	A	C	B	A	A	A	F	B	A	C	A	E	A	A	B	B	C	E	C	B	A	0	0	B	B
D4L3_45	D4L3	D4	L3	B	C	D	B	0	0	D	B	G	B	A	A	0	0	0	0	0	0	C	A	A	G	C	B	A	C	A	D	A	E	D	A	A	A	D	B	B	B	B	C	A	A	0	0	B	B
D4L3_39	D4L3	D4	L3	B	C	F	B	E	A	D	B	D	B	A	B	C	B	0	0	A	C	C	B	A	G	C	B	A	C	A	D	A	E	D	A	A	A	D	B	B	B	B	C	A	A	0	0	B	B
D4L3_42	D4L3	D4	L3	B	C	F	B	E	A	D	B	D	B	A	B	C	B	0	0	A	C	C	A	A	G	C	B	A	A	A	F	B	A	C	A	E	A	A	B	B	C	E	C	B	A	0	0	B	B
D4L3_38	D4L3	D4	L3	B	C	D	B	C	A	D	B	G	B	A	A	D	B	0	0	A	C	C	B	A	G	C	B	A	C	A	D	A	E	D	A	A	A	D	B	B	B	E	C	B	A	0	0	B	B
D4L3_41	D4L3	D4	L3	B	C	D	B	C	A	D	B	G	B	A	A	D	B	0	0	A	C	C	B	A	G	C	B	A	C	A	D	A	E	D	A	A	A	D	B	B	B	B	C	0	0	0	0	B	B
D4L3_37	D4L3	D4	L3	B	C	F	B	E	A	D	B	D	B	A	B	0	0	0	0	A	C	C	B	0	0	C	B	A	C	A	D	A	E	D	A	A	A	D	B	B	B	B	C	A	A	0	0	B	B
D4L3_40	D4L3	D4	L3	B	C	F	B	E	A	D	B	G	B	A	A	D	B	0	0	A	C	C	B	A	G	C	B	A	C	A	D	A	E	C	A	E	A	A	B	B	C	E	C	B	A	0	0	B	B
D4L3_33	D4L3	D4	L3	B	C	0	0	E	A	D	B	G	B	A	A	D	B	0	0	A	C	C	A	A	G	C	B	A	C	A	D	A	E	D	A	A	A	D	B	B	B	B	C	A	A	0	0	B	B
D4L3_36	D4L3	D4	L3	B	C	D	B	C	A	D	B	G	B	A	A	D	B	0	0	A	D	C	B	C	A	C	B	A	A	A	F	B	A	C	A	E	A	A	B	B	C	B	C	0	0	0	0	B	B
D4L3_32	D4L3	D4	L3	B	C	F	B	E	A	D	B	G	B	A	A	D	B	0	0	A	D	C	A	0	0	C	B	A	A	A	F	B	A	C	A	E	A	A	B	B	B	E	C	B	A	0	0	B	B
D4L3_35	D4L3	D4	L3	B	C	D	B	C	A	D	B	G	B	A	A	D	B	0	0	A	C	C	B	A	G	C	B	A	C	A	D	A	E	D	A	A	A	D	B	B	B	B	C	A	A	0	0	B	B
D4L3_31	D4L3	D4	L3	B	C	D	B	C	A	D	B	G	B	A	A	D	B	0	0	A	D	C	A	C	A	C	B	A	A	A	F	B	A	C	A	E	A	A	B	B	B	B	C	0	0	0	0	B	B
D4L3_34	D4L3	D4	L3	B	C	D	B	C	A	D	B	G	B	A	A	D	B	0	0	A	D	C	A	A	G	C	B	A	C	A	D	A	E	D	A	A	A	D	B	B	B	B	C	0	0	0	0	B	B
D4L3_28	D4L3	D4	L3	B	C	D	B	C	A	D	B	G	B	A	A	D	B	0	0	A	D	C	B	0	0	C	B	A	C	A	D	A	E	D	A	A	A	D	B	B	B	B	C	A	A	0	0	B	B
D4L3_25	D4L3	D4	L3	B	C	D	B	C	A	D	B	G	B	A	A	D	B	0	0	A	C	C	B	A	G	C	B	A	C	A	D	A	E	D	A	A	A	D	B	B	B	E	C	B	A	0	0	B	B
D4L3_29	D4L3	D4	L3	B	C	D	B	C	A	D	B	G	B	A	A	D	B	0	0	A	D	C	A	C	A	C	B	A	A	A	F	B	A	C	A	E	A	A	B	B	C	E	C	B	A	0	0	B	B
D4L3_26	D4L3	D4	L3	B	C	F	B	E	A	D	B	D	B	A	B	C	B	0	0	A	C	C	A	A	G	C	B	A	C	A	D	A	E	D	A	A	A	D	B	B	C	E	C	B	A	0	0	B	B
D4L3_30	D4L3	D4	L3	B	C	F	B	E	A	D	B	D	B	A	B	C	B	0	0	A	C	C	A	A	G	C	B	A	C	A	D	A	E	D	A	A	A	D	B	B	B	B	C	A	A	0	0	B	B
D4L3_27	D4L3	D4	L3	B	C	D	B	C	A	D	B	D	B	A	B	C	B	0	0	A	D	C	A	C	A	C	B	A	A	A	F	B	A	C	A	E	A	A	B	B	C	B	C	A	A	0	0	B	B
D4L3_22	D4L3	D4	L3	B	C	D	B	C	A	D	B	0	0	A	B	C	B	0	0	A	C	C	B	C	A	C	B	A	A	A	F	B	A	C	A	E	A	A	B	B	C	E	C	B	A	0	0	B	B
D4L3_19	D4L3	D4	L3	B	C	D	B	C	A	D	B	G	B	A	A	D	B	0	0	A	D	C	A	C	A	C	B	A	A	A	F	B	A	C	A	E	A	A	B	B	C	E	C	B	A	0	0	B	B
D4L3_23	D4L3	D4	L3	B	C	D	B	C	A	D	B	G	B	A	A	D	B	0	0	A	D	C	B	0	0	C	B	A	A	A	F	B	A	C	A	E	A	A	B	B	C	E	C	B	A	0	0	B	B
D4L3_20	D4L3	D4	L3	B	C	D	B	C	A	D	B	D	B	A	B	C	B	0	0	A	C	C	B	A	G	C	B	A	A	A	F	B	A	C	A	E	A	A	B	B	C	E	C	B	A	0	0	B	B
D4L3_24	D4L3	D4	L3	B	C	F	B	E	A	D	B	D	B	A	B	C	B	0	0	A	C	C	B	A	G	C	B	A	A	A	F	B	A	C	A	E	A	0	0	B	C	E	C	B	A	0	0	B	B
D4L3_21	D4L3	D4	L3	B	C	F	B	E	A	D	B	D	B	A	B	C	B	0	0	A	C	C	B	A	G	C	B	A	C	A	D	A	E	D	A	A	A	0	0	B	B	B	C	A	A	0	0	B	B
D4L3_16	D4L3	D4	L3	B	C	D	B	C	A	D	B	G	B	A	A	D	B	0	0	A	C	C	A	0	0	C	B	A	C	A	D	A	E	D	A	A	A	0	0	B	B	B	C	A	A	0	0	B	B
D4L3_18	D4L3	D4	L3	B	C	D	B	C	A	D	B	D	B	A	B	C	B	0	0	A	D	C	A	C	A	C	B	A	A	A	F	B	A	C	A	E	A	0	0	B	B	B	C	A	A	0	0	B	B
D4L3_14	D4L3	D4	L3	C	B	0	0	0	0	D	B	0	0	0	0	D	B	0	0	0	0	0	0	0	0	C	B	0	0	0	0	0	0	0	0	0	0	0	0	0	0	0	0	A	A	0	0	B	B
D4L3_11	D4L3	D4	L3	B	C	D	B	C	A	D	B	G	B	A	A	D	B	0	0	A	D	C	B	A	G	C	B	A	C	A	D	A	E	D	A	A	A	0	0	B	B	B	C	0	0	0	0	B	B
D4L3_8	D4L3	D4	L3	B	C	F	B	E	A	D	B	G	B	A	A	C	B	0	0	A	D	C	B	0	0	C	B	A	A	A	F	B	A	C	A	E	A	A	B	B	C	E	C	B	A	0	0	B	B
D4L3_2	D4L3	D4	L3	B	C	F	B	E	A	D	B	D	B	A	A	D	B	0	0	A	D	C	B	C	A	C	B	A	A	A	F	B	A	C	A	E	A	A	B	B	C	E	C	B	A	0	0	B	B
D2L2_75	D2L2	D2	L2	B	C	C	B	C	A	C	B	F	B	A	A	0	0	0	0	D	A	C	B	0	0	B	A	0	0	A	C	0	0	0	0	B	C	0	0	B	B	B	A	A	A	0	0	A	B
D2L2_72	D2L2	D2	L2	B	C	C	B	C	A	C	B	F	B	A	A	0	0	0	0	D	A	C	B	0	0	B	A	0	0	B	C	0	0	0	0	B	A	0	0	B	A	B	A	A	A	0	0	A	B
D2L2_74	D2L2	D2	L2	B	C	C	B	C	A	C	B	F	B	A	A	0	0	0	0	B	A	C	B	0	0	B	A	0	0	B	C	0	0	0	0	B	A	0	0	B	A	B	A	A	A	0	0	0	0
D2L2_71	D2L2	D2	L2	B	C	F	B	B	A	C	B	C	B	A	A	0	0	0	0	D	A	C	B	0	0	B	A	0	0	A	C	0	0	0	0	B	C	0	0	B	A	B	A	A	A	0	0	B	B
D2L2_73	D2L2	D2	L2	B	C	C	B	C	A	C	B	F	B	A	A	0	0	0	0	B	A	C	B	0	0	B	A	0	0	B	C	0	0	0	0	B	A	0	0	B	A	B	A	A	A	0	0	0	0
D2L2_70	D2L2	D2	L2	B	C	F	B	B	A	C	B	F	B	A	A	0	0	0	0	B	A	C	B	0	0	C	A	0	0	A	F	0	0	0	0	E	C	0	0	B	C	E	A	B	A	0	0	A	B
D2L2_69	D2L2	D2	L2	B	C	F	B	B	A	C	B	C	B	A	A	0	0	0	0	D	A	C	B	0	0	C	A	0	0	A	C	0	0	0	0	B	C	0	0	B	A	B	A	A	A	0	0	A	B
D2L2_66	D2L2	D2	L2	B	C	F	B	B	A	C	B	C	B	A	A	0	0	0	0	B	A	C	B	0	0	C	A	0	0	A	F	0	0	0	0	E	C	0	0	B	C	E	A	B	A	0	0	B	B
D2L2_68	D2L2	D2	L2	B	C	C	B	C	A	C	B	F	B	A	A	0	0	0	0	B	A	C	B	0	0	C	A	0	0	B	F	0	0	0	0	E	A	0	0	C	A	E	A	B	A	0	0	A	B
D2L2_65	D2L2	D2	L2	B	C	F	B	B	A	C	B	C	B	A	A	0	0	0	0	D	A	C	B	0	0	B	A	0	0	A	C	0	0	0	0	B	A	0	0	B	A	B	A	A	A	0	0	A	B
D2L2_67	D2L2	D2	L2	B	C	F	B	B	A	C	B	C	B	A	A	0	0	0	0	D	A	C	B	0	0	B	A	0	0	B	F	0	0	0	0	E	A	0	0	C	A	E	A	B	A	0	0	B	B
D2L2_64	D2L2	D2	L2	B	C	C	B	C	A	C	B	F	B	A	A	0	0	0	0	B	A	C	B	0	0	C	A	0	0	A	F	0	0	0	0	E	C	0	0	B	C	E	A	B	A	0	0	B	B
D2L2_61	D2L2	D2	L2	B	C	C	B	C	A	C	B	C	B	A	A	0	0	0	0	D	A	C	B	0	0	B	A	0	0	B	C	0	0	0	0	B	A	0	0	B	B	B	A	A	A	0	0	A	B
D2L2_62	D2L2	D2	L2	B	C	C	B	C	A	C	B	F	B	A	A	0	0	0	0	D	A	C	B	0	0	B	A	0	0	A	C	0	0	0	0	B	C	0	0	0	0	B	A	A	A	0	0	B	B
D2L2_63	D2L2	D2	L2	B	C	F	B	B	A	C	B	F	B	A	A	0	0	0	0	B	A	C	B	0	0	C	A	0	0	B	F	0	0	0	0	B	A	0	0	B	A	B	A	A	A	0	0	A	B
D2L2_60	D2L2	D2	L2	B	C	C	B	C	A	C	B	F	B	A	A	0	0	0	0	B	A	C	B	0	0	C	A	0	0	B	F	0	0	0	0	E	A	0	0	C	A	E	A	B	A	0	0	B	B
D2L2_57	D2L2	D2	L2	B	C	C	B	C	A	C	B	F	B	A	A	0	0	0	0	B	A	C	B	0	0	C	A	0	0	B	C	0	0	0	0	B	A	0	0	B	A	B	A	A	A	0	0	B	B
D2L2_59	D2L2	D2	L2	B	C	F	B	B	A	C	B	C	B	A	A	0	0	0	0	D	A	C	B	0	0	B	A	0	0	A	F	0	0	0	0	E	C	0	0	B	C	E	A	B	A	0	0	B	B
D2L2_56	D2L2	D2	L2	B	C	C	B	C	A	C	B	F	B	A	A	0	0	0	0	B	A	C	B	0	0	C	A	0	0	B	F	0	0	0	0	E	A	0	0	B	B	B	A	A	A	0	0	0	0
D2L2_58	D2L2	D2	L2	B	C	C	B	C	A	C	B	F	B	A	A	0	0	0	0	0	0	C	B	0	0	B	A	0	0	B	C	0	0	0	0	B	A	0	0	B	A	B	A	0	0	0	0	B	B
D2L2_55	D2L2	D2	L2	B	C	C	B	C	A	C	B	F	B	A	A	0	0	0	0	0	0	C	B	0	0	C	A	0	0	B	C	0	0	0	0	B	A	0	0	B	A	B	A	0	0	0	0	B	B
D2L2_49	D2L2	D2	L2	B	C	C	B	C	A	C	B	F	B	A	A	0	0	0	0	B	A	C	B	0	0	B	A	0	0	B	C	0	0	0	0	B	A	0	0	B	A	B	A	A	A	0	0	B	B
D2L2_50	D2L2	D2	L2	B	C	F	B	B	A	C	B	F	B	A	A	0	0	0	0	0	0	C	B	0	0	B	A	0	0	B	C	0	0	0	0	B	A	0	0	B	A	B	A	B	A	0	0	B	B
D2L2_53	D2L2	D2	L2	B	C	F	B	B	A	C	B	C	B	A	A	0	0	0	0	D	A	C	B	0	0	B	A	0	0	A	C	0	0	0	0	B	C	0	0	B	A	E	A	B	A	0	0	B	B
D2L2_51	D2L2	D2	L2	B	C	C	B	C	A	C	B	C	B	A	A	0	0	0	0	D	A	C	B	0	0	C	A	0	0	B	F	0	0	0	0	E	A	0	0	C	A	E	A	B	A	0	0	B	B
D2L2_54	D2L2	D2	L2	B	C	F	B	B	A	C	B	F	B	A	A	0	0	0	0	B	A	C	B	0	0	C	A	0	0	A	F	0	0	0	0	E	C	0	0	B	C	E	A	B	A	0	0	A	B
D2L2_46	D2L2	D2	L2	B	C	C	B	C	A	C	B	F	B	A	A	0	0	0	0	D	A	C	B	0	0	B	A	0	0	B	C	0	0	0	0	B	A	0	0	B	A	B	A	A	A	0	0	B	B
D2L2_47	D2L2	D2	L2	B	C	C	B	C	A	C	B	F	B	A	A	0	0	0	0	B	A	C	B	0	0	C	A	0	0	B	F	0	0	0	0	E	A	0	0	C	A	E	A	B	A	0	0	B	B
D2L2_48	D2L2	D2	L2	B	C	C	B	C	A	C	B	F	B	A	A	0	0	0	0	D	A	C	B	0	0	B	A	0	0	B	C	0	0	0	0	B	A	0	0	C	A	E	A	0	0	0	0	A	B
D2L2_42	D2L2	D2	L2	C	B	0	0	C	A	C	B	0	0	A	A	0	0	0	0	0	0	C	B	0	0	0	0	0	0	A	F	0	0	0	0	E	C	0	0	0	0	E	A	0	0	0	0	B	B
D2L2_45	D2L2	D2	L2	B	C	C	B	C	A	C	B	F	B	A	A	0	0	0	0	B	A	C	B	0	0	C	A	0	0	A	F	0	0	0	0	E	C	0	0	C	A	E	A	B	A	0	0	A	B
D2L2_41	D2L2	D2	L2	B	C	F	B	0	0	C	B	C	B	A	A	0	0	0	0	0	0	C	B	0	0	C	A	0	0	0	0	0	0	0	0	E	C	0	0	0	0	0	0	B	A	0	0	0	0
D2L2_44	D2L2	D2	L2	B	C	C	B	0	0	C	B	F	B	A	A	0	0	0	0	B	A	C	B	0	0	C	A	0	0	B	F	0	0	0	0	E	A	0	0	C	A	E	A	B	A	0	0	0	0
D2L2_40	D2L2	D2	L2	B	C	C	B	C	A	C	B	F	B	A	A	0	0	0	0	B	A	C	B	0	0	C	A	0	0	B	F	0	0	0	0	E	A	0	0	C	A	E	A	B	A	0	0	B	B
D2L2_43	D2L2	D2	L2	B	C	C	B	0	0	C	B	F	B	A	A	0	0	0	0	B	A	C	B	0	0	C	A	0	0	0	0	0	0	0	0	B	C	0	0	0	0	0	0	B	A	0	0	0	0
D2L2_37	D2L2	D2	L2	B	C	F	B	B	A	C	B	C	B	A	A	0	0	0	0	D	A	C	B	0	0	B	A	0	0	A	C	0	0	0	0	B	C	0	0	B	B	B	A	A	A	0	0	A	B
D2L2_34	D2L2	D2	L2	B	C	F	B	B	A	C	B	C	B	A	A	0	0	0	0	D	A	C	B	0	0	B	A	0	0	A	F	0	0	0	0	E	C	0	0	B	C	E	A	B	A	0	0	B	B
D2L2_38	D2L2	D2	L2	B	C	F	B	0	0	C	B	F	B	A	A	0	0	0	0	B	A	C	B	0	0	C	A	0	0	0	0	0	0	0	0	E	A	0	0	B	B	0	0	B	A	0	0	0	0
D2L2_35	D2L2	D2	L2	B	C	C	B	C	A	C	B	F	B	A	A	0	0	0	0	D	A	C	B	0	0	B	A	0	0	B	C	0	0	0	0	B	A	0	0	B	A	B	A	A	A	0	0	B	B
D2L2_39	D2L2	D2	L2	B	C	C	B	C	A	C	B	F	B	A	A	0	0	0	0	D	A	C	B	0	0	B	A	0	0	A	C	0	0	0	0	B	C	0	0	B	B	B	A	A	A	0	0	A	B
D2L2_36	D2L2	D2	L2	B	C	C	B	0	0	C	B	F	B	A	A	0	0	0	0	D	A	C	B	0	0	B	A	0	0	B	C	0	0	0	0	B	A	0	0	B	A	B	A	A	A	0	0	0	0
D2L2_31	D2L2	D2	L2	B	C	F	B	B	A	C	B	C	B	A	A	0	0	0	0	D	A	C	B	0	0	C	A	0	0	B	F	0	0	0	0	E	C	0	0	B	C	E	A	B	A	0	0	A	B
D2L2_32	D2L2	D2	L2	B	C	F	B	0	0	C	B	F	B	A	A	0	0	0	0	D	A	C	B	0	0	B	A	0	0	B	C	0	0	0	0	B	A	0	0	B	A	B	A	A	A	0	0	0	0
D2L2_33	D2L2	D2	L2	B	C	C	B	0	0	C	B	F	B	A	A	0	0	0	0	B	A	C	B	0	0	C	A	0	0	0	0	0	0	0	0	E	C	0	0	0	0	0	0	B	A	0	0	0	0
D2L2_27	D2L2	D2	L2	B	C	F	B	B	A	C	B	C	B	A	A	0	0	0	0	D	A	C	B	0	0	B	A	0	0	B	C	0	0	0	0	B	A	0	0	B	A	B	A	A	A	0	0	B	B
D2L2_30	D2L2	D2	L2	B	C	F	B	B	A	C	B	C	B	A	A	0	0	0	0	D	A	C	B	0	0	B	A	0	0	A	C	0	0	0	0	B	C	0	0	0	0	B	A	A	A	0	0	A	B
D2L2_26	D2L2	D2	L2	B	C	F	B	B	A	C	B	F	B	A	A	0	0	0	0	B	A	C	B	0	0	C	A	0	0	A	F	0	0	0	0	E	C	0	0	B	C	E	A	B	A	0	0	B	B
D2L2_25	D2L2	D2	L2	B	C	F	B	B	A	C	B	C	B	A	A	0	0	0	0	D	A	C	B	0	0	B	A	0	0	B	C	0	0	0	0	E	A	0	0	C	A	E	A	B	A	0	0	A	B
D2L2_22	D2L2	D2	L2	B	C	F	B	B	A	C	B	C	B	A	A	0	0	0	0	D	A	C	B	0	0	B	A	0	0	B	C	0	0	0	0	B	A	0	0	B	A	B	A	A	A	0	0	0	0
D2L2_19	D2L2	D2	L2	B	C	F	B	B	A	C	B	C	B	A	A	0	0	0	0	D	A	C	B	0	0	B	A	0	0	A	C	0	0	0	0	B	C	0	0	B	A	B	A	A	A	0	0	A	B
D2L2_23	D2L2	D2	L2	B	C	C	B	C	A	C	B	F	B	A	A	0	0	0	0	B	A	C	B	0	0	C	A	0	0	B	F	0	0	0	0	E	A	0	0	B	A	B	A	A	A	0	0	B	B
D2L2_24	D2L2	D2	L2	B	C	C	B	C	A	C	B	F	B	A	A	0	0	0	0	B	A	C	B	0	0	C	A	0	0	B	F	0	0	0	0	E	A	0	0	C	A	E	A	B	A	0	0	A	B
D2L2_21	D2L2	D2	L2	B	C	C	B	B	A	C	B	C	B	A	A	0	0	0	0	D	A	C	B	0	0	C	A	0	0	A	F	0	0	0	0	E	C	0	0	C	A	E	A	B	A	0	0	B	B
D2L2_16	D2L2	D2	L2	B	C	C	B	C	A	C	B	F	B	A	A	0	0	0	0	B	A	C	B	0	0	C	A	0	0	B	F	0	0	0	0	E	A	0	0	C	A	E	A	B	A	0	0	B	B
D2L2_18	D2L2	D2	L2	B	C	C	B	C	A	C	B	F	B	A	A	0	0	0	0	B	A	C	B	0	0	B	A	0	0	A	C	0	0	0	0	B	C	0	0	B	B	B	A	A	A	0	0	A	B
D2L2_12	D2L2	D2	L2	C	B	0	0	B	A	C	B	0	0	A	A	0	0	0	0	0	0	C	B	0	0	B	A	0	0	A	C	0	0	0	0	B	C	0	0	B	B	B	A	0	0	0	0	0	0
D2L2_15	D2L2	D2	L2	B	C	F	B	B	A	C	B	C	B	A	A	0	0	0	0	D	A	C	B	0	0	B	A	0	0	B	C	0	0	0	0	E	A	0	0	C	A	E	A	B	A	0	0	0	0
D2L2_4	D2L2	D2	L2	B	C	C	B	C	A	C	B	F	B	A	A	0	0	0	0	B	A	C	B	0	0	B	A	0	0	A	C	0	0	0	0	B	C	0	0	B	B	B	A	B	A	0	0	0	0
D2L2_8	D2L2	D2	L2	B	C	C	B	C	A	C	B	F	B	A	A	0	0	0	0	B	A	C	B	0	0	B	A	0	0	A	C	0	0	0	0	B	C	0	0	B	B	B	A	A	A	0	0	A	B
D2L2_1	D2L2	D2	L2	B	C	C	B	C	A	C	B	C	B	A	A	0	0	0	0	D	A	C	B	0	0	B	A	0	0	B	C	0	0	0	0	B	A	0	0	B	A	B	A	A	A	0	0	B	B
D2L2_2	D2L2	D2	L2	B	C	F	B	B	A	C	B	C	B	A	A	0	0	0	0	D	A	C	B	0	0	B	A	0	0	A	C	0	0	0	0	B	C	0	0	B	B	B	A	A	A	0	0	A	B
D5L2_73	D5L2	D5	L2	B	C	F	B	B	A	0	0	0	0	0	0	D	B	0	0	0	0	C	B	0	0	B	A	0	0	A	C	0	0	0	0	B	A	0	0	B	A	B	A	A	A	0	0	0	0
D5L2_74	D5L2	D5	L2	B	C	F	B	B	A	0	0	C	B	0	0	D	B	0	0	0	0	C	B	0	0	B	B	0	0	A	C	0	0	0	0	B	A	0	0	B	A	B	C	A	A	0	0	0	0
D5L2_75	D5L2	D5	L2	A	C	F	A	B	F	0	0	C	A	0	0	B	A	0	0	0	0	C	B	0	0	B	B	0	0	A	C	0	0	0	0	B	A	0	0	B	A	B	C	A	A	0	0	0	0
D5L2_72	D5L2	D5	L2	A	C	F	A	C	F	0	0	C	A	0	0	B	A	0	0	0	0	C	A	0	0	C	A	0	0	A	F	0	0	0	0	E	A	0	0	C	A	E	C	B	A	0	0	0	0
D5L2_69	D5L2	D5	L2	A	C	F	A	B	F	0	0	C	A	0	0	B	A	0	0	0	0	C	B	0	0	C	B	0	0	A	F	0	0	0	0	E	A	0	0	C	A	E	C	B	A	0	0	B	A
D5L2_71	D5L2	D5	L2	A	C	C	A	C	F	0	0	F	A	0	0	D	A	0	0	0	0	C	B	0	0	C	B	0	0	A	C	0	0	0	0	B	A	0	0	B	A	B	A	A	A	0	0	B	B
D5L2_68	D5L2	D5	L2	B	C	F	B	B	F	0	0	C	A	0	0	B	A	0	0	0	0	C	B	0	0	C	B	0	0	A	F	0	0	0	0	E	A	0	0	C	A	E	C	B	A	0	0	B	B
D5L2_70	D5L2	D5	L2	B	C	C	B	C	A	0	0	F	B	0	0	D	B	0	0	0	0	C	B	0	0	C	B	0	0	A	C	0	0	0	0	B	A	0	0	B	A	B	A	A	A	0	0	B	A
D5L2_67	D5L2	D5	L2	A	C	F	A	B	F	0	0	C	A	0	0	B	A	0	0	0	0	C	A	0	0	B	A	0	0	A	F	0	0	0	0	E	A	0	0	C	A	E	C	B	A	0	0	B	B
D5L2_66	D5L2	D5	L2	B	C	F	B	B	A	0	0	C	A	0	0	B	A	0	0	0	0	C	A	0	0	B	A	0	0	A	C	0	0	0	0	B	A	0	0	B	A	B	C	A	A	0	0	B	A
D5L2_63	D5L2	D5	L2	B	C	0	0	B	A	0	0	C	B	0	0	D	B	0	0	0	0	C	B	0	0	C	B	0	0	A	C	0	0	0	0	B	A	0	0	B	A	B	C	A	A	0	0	0	0
D5L2_65	D5L2	D5	L2	A	C	0	0	C	F	0	0	0	0	0	0	D	B	0	0	0	0	C	B	0	0	C	B	0	0	A	F	0	0	0	0	E	A	0	0	B	A	E	C	0	0	0	0	0	0
D5L2_62	D5L2	D5	L2	B	C	F	B	B	F	0	0	C	A	0	0	0	0	0	0	0	0	C	A	0	0	0	0	0	0	A	C	0	0	0	0	B	A	0	0	B	A	B	A	A	A	0	0	0	0
D5L2_61	D5L2	D5	L2	A	C	F	A	B	F	0	0	C	B	0	0	D	B	0	0	0	0	C	B	0	0	B	A	0	0	A	C	0	0	0	0	0	0	0	0	B	A	B	C	0	0	0	0	B	A
D5L2_55	D5L2	D5	L2	0	0	F	A	B	F	0	0	0	0	0	0	0	0	0	0	0	0	C	B	0	0	0	0	0	0	A	F	0	0	0	0	E	A	0	0	C	A	E	A	B	A	0	0	0	0
D5L2_58	D5L2	D5	L2	A	C	F	A	B	A	0	0	C	B	0	0	D	B	0	0	0	0	C	B	0	0	B	B	0	0	A	F	0	0	0	0	E	A	0	0	C	A	E	A	B	A	0	0	0	0
D5L2_56	D5L2	D5	L2	A	C	F	A	B	A	0	0	F	B	0	0	D	B	0	0	0	0	C	B	0	0	C	B	0	0	A	F	0	0	0	0	B	A	0	0	B	A	B	C	A	A	0	0	B	B
D5L2_59	D5L2	D5	L2	A	C	C	A	B	F	0	0	C	A	0	0	B	A	0	0	0	0	C	A	0	0	B	A	0	0	A	C	0	0	0	0	B	A	0	0	B	A	B	C	A	A	0	0	B	B
D5L2_57	D5L2	D5	L2	A	C	C	A	C	F	0	0	F	B	0	0	D	B	0	0	0	0	C	B	0	0	B	B	0	0	A	C	0	0	0	0	B	A	0	0	B	A	B	A	A	A	0	0	B	A
D5L2_60	D5L2	D5	L2	A	C	C	A	C	F	0	0	0	0	0	0	D	B	0	0	0	0	C	B	0	0	C	B	0	0	A	F	0	0	0	0	E	A	0	0	C	A	E	A	B	A	0	0	B	0
D5L2_49	D5L2	D5	L2	A	C	F	A	B	F	0	0	C	B	0	0	D	B	0	0	0	0	C	B	0	0	B	A	0	0	A	C	0	0	0	0	B	A	0	0	B	A	B	C	A	A	0	0	B	B
D5L2_50	D5L2	D5	L2	B	C	C	B	C	A	0	0	F	B	0	0	D	B	0	0	0	0	C	B	0	0	C	B	0	0	A	F	0	0	0	0	E	A	0	0	C	A	E	C	B	A	0	0	0	0
D5L2_53	D5L2	D5	L2	B	C	F	B	B	F	0	0	F	A	0	0	D	A	0	0	0	0	C	A	0	0	C	A	0	0	A	F	0	0	0	0	E	A	0	0	B	A	B	C	A	A	0	0	B	B
D5L2_51	D5L2	D5	L2	A	C	C	A	C	F	0	0	F	B	0	0	D	A	0	0	0	0	C	A	0	0	C	A	0	0	A	F	0	0	0	0	E	A	0	0	C	A	E	C	B	A	0	0	B	A
D5L2_54	D5L2	D5	L2	A	C	F	A	B	F	0	0	F	A	0	0	D	A	0	0	0	0	C	B	0	0	C	B	0	0	A	F	0	0	0	0	E	A	0	0	C	A	B	C	A	A	0	0	B	B
D5L2_46	D5L2	D5	L2	B	C	F	B	B	A	0	0	C	A	0	0	B	A	0	0	0	0	C	A	0	0	B	A	0	0	A	C	0	0	0	0	B	A	0	0	B	A	B	A	A	A	0	0	B	A
D5L2_47	D5L2	D5	L2	B	C	F	B	B	A	0	0	C	B	0	0	D	B	0	0	0	0	C	B	0	0	B	A	0	0	A	C	0	0	0	0	B	A	0	0	B	A	B	A	A	A	0	0	B	A
D5L2_48	D5L2	D5	L2	A	C	F	A	B	F	0	0	C	B	0	0	D	B	0	0	0	0	C	B	0	0	B	B	0	0	A	C	0	0	0	0	B	A	0	0	B	A	B	C	0	0	0	0	B	A
D5L2_43	D5L2	D5	L2	B	C	C	B	C	A	0	0	F	B	0	0	D	B	0	0	0	0	C	B	0	0	C	B	0	0	A	F	0	0	0	0	E	A	0	0	C	A	E	C	B	A	0	0	B	B
D5L2_40	D5L2	D5	L2	A	C	F	A	B	F	0	0	C	A	0	0	B	A	0	0	0	0	C	A	0	0	C	A	0	0	A	F	0	0	0	0	E	A	0	0	B	A	B	A	A	A	0	0	0	0
D5L2_44	D5L2	D5	L2	A	C	F	A	B	F	0	0	C	B	0	0	D	B	0	0	0	0	C	B	0	0	C	B	0	0	A	F	0	0	0	0	E	A	0	0	C	A	E	C	B	A	0	0	0	0
D5L2_41	D5L2	D5	L2	A	C	C	A	C	F	0	0	0	0	0	0	D	B	0	0	0	0	C	B	0	0	C	A	0	0	A	F	0	0	0	0	E	A	0	0	B	A	B	A	A	A	0	0	0	0
D5L2_45	D5L2	D5	L2	B	C	F	B	B	A	0	0	C	A	0	0	B	A	0	0	0	0	C	A	0	0	C	A	0	0	A	F	0	0	0	0	0	0	0	0	C	A	E	C	B	A	0	0	0	0
D5L2_42	D5L2	D5	L2	B	C	C	B	C	F	0	0	F	A	0	0	D	A	0	0	0	0	C	A	0	0	C	A	0	0	A	F	0	0	0	0	E	A	0	0	C	A	B	C	A	A	0	0	B	A
D5L2_37	D5L2	D5	L2	A	C	F	A	C	F	0	0	F	B	0	0	D	B	0	0	0	0	C	B	0	0	C	B	0	0	A	F	0	0	0	0	E	A	0	0	C	A	E	C	B	A	0	0	B	B
D5L2_34	D5L2	D5	L2	B	C	C	B	C	A	0	0	F	A	0	0	0	0	0	0	0	0	C	A	0	0	B	A	0	0	A	C	0	0	0	0	B	A	0	0	B	A	B	C	A	A	0	0	B	A
D5L2_38	D5L2	D5	L2	B	C	C	B	C	A	0	0	F	B	0	0	D	B	0	0	0	0	C	A	0	0	B	A	0	0	A	C	0	0	0	0	B	A	0	0	B	A	B	A	A	A	0	0	B	A
D5L2_39	D5L2	D5	L2	B	C	F	B	B	A	0	0	C	B	0	0	D	B	0	0	0	0	C	B	0	0	C	A	0	0	A	F	0	0	0	0	E	A	0	0	C	A	0	0	B	A	0	0	B	A
D5L2_36	D5L2	D5	L2	B	C	C	B	C	A	0	0	F	A	0	0	D	A	0	0	0	0	C	A	0	0	C	B	0	0	A	F	0	0	0	0	E	A	0	0	C	A	E	A	B	A	0	0	0	0
D5L2_31	D5L2	D5	L2	B	C	C	B	C	A	0	0	F	B	0	0	D	B	0	0	0	0	C	B	0	0	C	A	0	0	A	F	0	0	0	0	E	A	0	0	C	A	E	C	B	A	0	0	B	A
D5L2_32	D5L2	D5	L2	B	C	F	B	B	A	0	0	C	B	0	0	D	B	0	0	0	0	C	A	0	0	B	A	0	0	A	C	0	0	0	0	B	A	0	0	B	A	B	C	A	A	0	0	0	0
D5L2_33	D5L2	D5	L2	A	C	F	A	B	F	0	0	C	B	0	0	B	B	0	0	0	0	C	B	0	0	0	0	0	0	A	C	0	0	0	0	B	A	0	0	B	A	B	A	A	A	0	0	B	B
D5L2_26	D5L2	D5	L2	B	C	F	B	B	A	0	0	C	A	0	0	B	A	0	0	0	0	C	A	0	0	C	A	0	0	A	F	0	0	0	0	E	A	0	0	C	A	E	A	B	A	0	0	B	B
D5L2_29	D5L2	D5	L2	A	C	C	A	C	F	0	0	F	B	0	0	D	B	0	0	0	0	C	A	0	0	C	A	0	0	A	F	0	0	0	0	E	A	0	0	C	A	E	C	B	A	0	0	B	A
D5L2_25	D5L2	D5	L2	B	C	C	B	C	A	0	0	F	A	0	0	B	A	0	0	0	0	C	A	0	0	C	A	0	0	A	F	0	0	0	0	0	0	0	0	C	A	E	C	B	A	0	0	B	B
D5L2_19	D5L2	D5	L2	A	C	F	A	B	F	0	0	C	B	0	0	B	B	0	0	0	0	C	B	0	0	C	B	0	0	A	F	0	0	0	0	B	A	0	0	C	A	E	C	B	A	0	0	B	B
D5L2_24	D5L2	D5	L2	B	C	C	B	C	F	0	0	F	A	0	0	B	A	0	0	0	0	C	B	0	0	C	B	0	0	A	C	0	0	0	0	B	A	0	0	B	A	B	C	A	A	0	0	B	A
D5L2_16	D5L2	D5	L2	B	C	F	B	B	A	0	0	C	A	0	0	B	A	0	0	0	0	C	A	0	0	B	B	0	0	A	C	0	0	0	0	B	A	0	0	B	A	B	A	A	A	0	0	0	0
D5L2_18	D5L2	D5	L2	B	C	F	B	B	A	0	0	C	B	0	0	B	B	0	0	0	0	C	B	0	0	B	B	0	0	A	C	0	0	0	0	0	0	0	0	C	A	E	C	B	A	0	0	B	B
D5L2_13	D5L2	D5	L2	A	C	C	A	C	F	0	0	F	A	0	0	D	A	0	0	0	0	C	A	0	0	C	A	0	0	A	C	0	0	0	0	B	A	0	0	B	A	B	A	B	A	0	0	0	0
D5L2_10	D5L2	D5	L2	A	C	F	A	B	F	0	0	C	A	0	0	B	A	0	0	0	0	C	A	0	0	C	A	0	0	A	F	0	0	0	0	E	A	0	0	C	A	E	C	0	0	0	0	B	A
D5L2_14	D5L2	D5	L2	A	C	F	A	B	F	0	0	C	A	0	0	B	A	0	0	0	0	C	A	0	0	C	B	0	0	A	F	0	0	0	0	E	A	0	0	C	A	E	C	B	A	0	0	B	A
D5L2_11	D5L2	D5	L2	B	C	C	B	C	F	0	0	F	A	0	0	D	A	0	0	0	0	C	A	0	0	C	B	0	0	A	F	0	0	0	0	0	0	0	0	C	A	E	C	B	A	0	0	0	0
D5L2_15	D5L2	D5	L2	A	C	C	A	C	F	0	0	F	A	0	0	D	A	0	0	0	0	C	A	0	0	C	B	0	0	A	F	0	0	0	0	E	A	0	0	C	A	E	A	B	A	0	0	0	0
D5L2_12	D5L2	D5	L2	B	C	F	B	B	A	0	0	C	B	0	0	B	B	0	0	0	0	C	A	0	0	B	A	0	0	A	C	0	0	0	0	B	A	0	0	B	A	B	A	A	A	0	0	0	0
D5L2_7	D5L2	D5	L2	B	C	C	B	C	A	0	0	F	B	0	0	D	B	0	0	0	0	C	B	0	0	C	B	0	0	A	F	0	0	0	0	E	A	0	0	C	A	E	A	B	A	0	0	0	0
D5L2_4	D5L2	D5	L2	A	C	F	A	B	F	0	0	F	A	0	0	D	A	0	0	0	0	C	A	0	0	C	A	0	0	A	F	0	0	0	0	E	A	0	0	C	A	E	A	B	A	0	0	B	A
D5L2_8	D5L2	D5	L2	A	C	C	A	C	F	0	0	F	A	0	0	0	0	0	0	0	0	C	B	0	0	C	B	0	0	A	F	0	0	0	0	E	A	0	0	C	A	E	C	B	A	0	0	B	A
D5L2_6	D5L2	D5	L2	B	C	C	A	C	F	0	0	F	A	0	0	D	B	0	0	0	0	C	B	0	0	C	B	0	0	A	F	0	0	0	0	E	A	0	0	C	A	E	A	B	A	0	0	B	B
D5L2_2	D5L2	D5	L2	A	C	C	A	C	A	0	0	F	B	0	0	D	A	0	0	0	0	C	A	0	0	C	B	0	0	A	C	0	0	0	0	B	A	0	0	B	A	0	0	A	A	0	0	0	0
D5L2_3	D5L2	D5	L2	B	C	C	B	C	F	0	0	F	A	0	0	D	A	0	0	0	0	C	A	0	0	C	A	0	0	A	F	0	0	0	0	E	A	0	0	C	A	E	C	B	A	0	0	B	B
D5	NA	NA	NA	A	B	A	B	A	F	A	B	A	B	A	C	A	B	A	A	A	A	A	B	A	B	A	B	A	A	A	A	A	A	A	A	A	A	A	A	A	A	A	C	A	A	A	B	A	B
D2	NA	NA	NA	B	B	B	B	A	A	B	B	B	B	A	A	B	B	A	A	A	A	B	B	B	B	A	A	A	B	B	A	A	A	B	C	A	C	A	B	B	A	A	A	A	A	A	B	A	B
L2	NA	NA	NA	C	C	C	F	B	C	C	C	C	F	A	A	B	D	A	D	B	D	C	C	C	C	B	C	A	B	C	F	B	B	C	C	B	E	A	A	B	C	B	E	A	B	A	A	B	B
L1	NA	NA	NA	D	C	C	D	B	C	C	D	D	F	A	B	C	D	A	C	C	D	C	E	D	C	B	C	A	B	C	C	B	D	C	C	B	D	A	D	B	A	B	C	A	B	A	A	B	C
L3	NA	NA	NA	C	C	D	F	C	E	D	D	D	G	A	B	C	D	0	0	C	D	C	C	C	G	C	C	A	C	D	F	B	E	D	C	A	E	A	D	B	C	B	E	A	B	A	A	B	B
D4	NA	NA	NA	B	B	B	B	A	A	B	B	B	B	A	A	B	B	0	0	A	A	A	B	A	A	B	B	A	A	A	A	A	A	A	A	A	A	B	B	B	B	C	C	A	A	B	B	B	B
Y1	NA	NA	NA	A	E	D	E	D	C	C	E	B	E	A	B	B	D	B	B	A	E	D	A	E	H	B	D	B	C	E	A	C	A	B	C	C	C	C	C	B	B	D	D	A	B	A	A	A	A
D3	NA	NA	NA	B	B	B	B	A	F	B	B	B	B	A	A	B	B	0	0	A	A	A	A	F	B	A	A	A	B	B	G	C	A	B	C	A	C	A	C	B	A	A	A	A	A	A	A	A	B
[truncated: 448 more columns]
